# Supplementary material for: Optogenetic restoration of retinal ganglion cell activity in the living primate
Source: Nat Commun. 2020 Apr 3;11:1703. doi: 10.1038/s41467-020-15317-6 (PMC7125151; doi:10.1038/s41467-020-15317-6)
Supplement: Supplementary file 3 — Source Data [file 41467_2020_15317_MOESM3_ESM.xlsx]

## Sheet: Figure 1c
	Fig 1c. Temporal Fourier Transform data (unscaled) for individual cells used to produce average. Each row corresponds to the timecourse for one cell, each colum is separated by a frequency interval of 0.01175
	26.6497	13.6401	0.594537	0.269867	0.477346	0.784606	0.456226	0.485066	0.401726	0.16788	0.799594	0.664558	0.0972305	0.0818322	0.0496777	0.205565	0.682711	0.596496	0.375314	0.016133	0.430765	0.516626	0.401859	0.103186	0.129463	0.183308	0.418606	0.354287	0.358248	0.374266	0.33364	0.292087	0.629839	0.571516	0.25821	0.36213	0.409442	0.343296	0.0824429	0.350881	0.586232	0.397416	0.360489	0.517009	0.555739	0.458732	0.173177	0.362864	0.0365791
	17.0371	8.31575	0.31526	0.371617	0.119317	0.292404	0.0909949	0.232715	0.558989	0.736536	0.498493	0.446309	0.677532	0.497668	0.160734	0.347671	0.0668711	0.529044	0.530675	0.274994	0.0964093	0.321682	0.366884	0.354204	0.368994	0.0690055	0.123271	0.262482	0.172004	0.198529	0.220205	0.446024	0.519767	0.326171	0.251475	0.427105	0.458922	0.262302	0.0249404	0.162736	0.400453	0.30658	0.0228071	0.343717	0.519003	0.279517	0.193598	0.315439	0.262665
	16.2603	8.83384	1.4192	0.025525	0.116953	0.223526	0.138414	0.133322	0.241343	0.321202	0.251343	0.1468	0.289659	0.218046	0.122346	-0.000566626	0.0792342	0.016747	0.152834	0.19698	0.242966	0.334092	0.335332	0.163402	0.14198	0.21455	0.274386	0.376782	0.297614	0.109141	0.197814	0.433635	0.431546	0.303695	0.311434	0.303928	0.238021	0.154991	0.0735517	0.0553277	0.171423	0.209225	0.153747	0.307366	0.46686	0.201516	0.107323	0.0607417	0.390388
	20.1063	10.3783	0.520598	0.43083	0.336785	0.391677	0.107719	0.0438961	0.268776	0.161561	0.112568	0.194482	0.230576	0.0971141	0.121158	0.122094	0.0988141	0.293599	0.412126	0.371539	0.16098	0.224398	0.287221	0.315221	0.282324	0.141315	0.109122	0.0517251	0.00161291	0.187846	0.549051	0.621563	0.264298	0.10056	0.235928	0.498114	0.494666	0.469797	0.502856	0.214836	0.0976924	0.125668	0.380797	0.272724	0.169208	0.236253	0.415843	0.0210025	0.391014
	52.9728	26.4908	0.979625	0.254887	0.489701	0.464823	0.354651	0.247313	0.327385	0.521836	0.417429	-0.0092645	0.432665	0.638809	0.867768	0.565097	0.180846	0.65096	1.57351	1.50394	0.978367	0.445694	0.362276	0.514144	0.354707	0.140951	0.503252	0.800161	0.520055	0.360917	0.433575	0.478212	0.109212	0.0451291	0.38963	0.471925	0.0644959	0.438928	0.892382	0.969148	0.650102	0.273111	0.248319	0.0657689	0.395524	0.527035	0.337661	0.517961	0.576508
	16.0908	7.891	1.07001	0.255915	0.136066	0.135695	0.156968	0.0590072	0.192808	0.202946	0.204186	0.252705	0.050304	0.342611	0.439081	0.369355	0.389851	0.162118	0.120817	0.204365	0.263693	0.246328	0.100393	0.470515	0.541511	0.205505	0.100918	0.0714879	0.261103	0.279878	0.326598	0.458843	0.479543	0.419312	0.261616	0.139085	0.2763	0.339065	0.223834	0.255402	0.267605	0.329071	0.308345	0.122526	0.1234	0.28335	0.346149	0.395661	0.515249
	19.4379	9.55148	0.331995	0.392862	0.601384	0.392609	0.248289	0.245805	0.127684	0.0972818	0.0793358	0.285747	0.296546	0.425247	0.371587	0.402641	0.402149	0.32986	0.857416	0.509971	0.266504	0.0585916	0.00663121	0.042354	0.105493	0.196601	0.0635617	0.205981	0.0946619	0.277675	0.230834	0.125523	0.266595	0.321724	0.391588	0.4299	0.0737834	0.389519	0.442266	0.140507	0.375792	0.340375	0.17385	0.0482505	0.317392	0.348434	0.164289	0.344343	0.201732
	73.9617	34.637	2.18174	0.2895	0.389838	0.299124	0.5768	0.448818	0.443228	0.561104	0.100428	0.669761	0.784906	0.495524	0.240753	0.69822	0.396374	0.338853	1.25034	0.667638	0.347675	0.0283104	0.0821179	0.467624	0.945652	0.633783	0.449482	0.106459	0.462241	0.608954	0.36883	0.450033	0.284492	0.312837	0.721188	0.56191	0.255285	0.410042	0.29503	0.0988956	0.338033	0.343488	0.369341	0.158218	0.631734	0.913848	0.71358	0.68134	0.116382
	27.2744	13.6631	0.704267	0.275379	0.207128	0.335904	0.135517	0.632882	0.764067	0.22337	0.188446	0.672649	0.74856	0.377797	0.157449	0.508001	0.803704	0.640118	0.724239	0.542365	0.282158	0.27659	0.339041	0.370937	0.0862086	0.171052	0.631009	0.876943	0.991847	0.83661	0.253687	0.275221	0.457746	0.342909	0.180525	0.341498	0.231461	0.304885	0.505943	0.796321	0.487503	0.316956	0.113703	0.201332	0.674444	0.777305	0.548833	0.523425	0.139781
	10.119	5.30333	0.259234	0.256722	0.153677	0.088696	0.190173	0.123278	0.20215	0.0516768	0.312194	0.444692	0.257532	0.103832	0.218624	0.213164	0.20138	0.266695	0.291936	0.112061	0.152276	0.177046	0.260272	0.206605	0.0569246	0.136567	0.155038	0.112133	0.162352	0.362496	0.292893	0.144933	0.292966	0.0822909	0.338049	0.202695	0.0433699	0.114158	0.0878216	0.0605478	0.132926	0.27519	0.268018	0.212119	0.164244	0.134928	0.104243	0.186034	0.324306
	47.5008	21.9159	1.75252	0.390191	0.312255	0.254126	0.270133	0.300236	0.275573	0.150324	0.425626	0.659293	0.539779	0.323169	0.0753428	0.325147	0.744241	0.516178	0.537959	0.117227	0.548484	0.358635	0.517207	0.53102	0.511129	0.305258	0.519704	0.513575	0.430494	0.658361	0.396558	0.269622	0.271767	0.755867	0.917404	0.898442	0.534302	0.401927	0.306489	0.381442	0.543599	0.705959	0.276721	0.267798	0.208537	0.308091	0.652191	0.694188	0.319727
	78.6611	40.2744	1.23866	1.14121	0.492306	0.331174	0.425329	1.07716	0.88082	0.458303	0.204414	0.185774	0.365694	0.269622	0.39194	0.510868	0.361844	0.309303	0.54711	0.743141	1.06429	0.68228	0.504635	1.14209	0.890392	0.458105	0.414781	0.648075	0.395916	0.970935	1.1697	1.19882	0.634816	0.315102	0.484836	0.737989	0.808407	0.807156	0.499392	0.215981	0.89156	0.425337	0.286858	0.965136	1.0043	0.294477	0.060429	0.442172	0.418264
	6.55207	3.69237	0.441234	0.0939848	0.283658	0.375797	0.264047	0.156051	0.197174	0.0683276	0.314993	0.319248	0.253912	0.309438	0.221705	0.0500342	0.176093	0.170461	0.291947	0.117283	0.0579144	0.111875	0.233746	0.238762	0.309389	0.226549	-0.00041876	0.1595	0.174681	0.152577	0.210065	0.174457	0.253928	0.301374	0.334322	0.268702	0.116935	0.159635	0.13287	0.0721704	0.128512	0.137627	0.0503235	0.181732	0.170899	0.137839	0.343172	0.103621	0.314617
	34.7609	17.0912	0.340369	0.309509	0.0253944	0.583463	0.73838	0.350781	0.0766616	0.300163	0.487202	0.423634	0.318781	0.390714	0.449589	0.523422	0.161641	0.541964	0.985808	0.803967	0.533556	0.396826	0.351238	0.443662	0.257651	0.326516	0.304309	0.789137	0.851972	0.592057	0.354605	0.425838	0.488588	0.386876	0.280713	0.305922	0.147254	0.397803	0.540765	0.460666	0.5558	0.1489	0.654813	0.352548	0.59002	0.703497	0.459214	0.0752985	0.161758
	32.1461	15.0888	0.889291	0.676011	0.288633	0.611099	0.390504	0.137213	0.155371	0.176603	0.169591	0.508233	0.417432	0.436296	0.336267	0.297805	0.144351	0.247155	0.581547	0.574863	0.320391	0.357008	0.359446	0.112526	0.49549	0.610065	0.537133	0.491139	0.112678	0.366553	0.0916135	0.543167	0.390421	0.589644	0.694959	0.0920972	0.300387	0.322167	0.588752	0.969605	0.629928	0.239269	0.532825	0.751747	0.563813	0.245026	0.56614	0.277686	0.384994
	21.7312	10.38	0.696555	0.155904	0.362649	0.236303	0.0608237	0.116299	0.19491	0.246901	0.484265	0.206562	0.259704	0.0733225	0.0288676	0.249841	0.497127	0.465709	0.260559	0.578007	0.152574	0.236733	0.00453018	0.291426	0.381679	0.222809	0.118683	0.182523	0.188961	0.388758	0.190062	0.489628	0.565453	0.154061	0.142722	0.144937	0.126149	0.417549	0.569385	0.369459	0.200782	0.418978	0.341175	0.515295	0.227267	0.31912	0.334864	0.119206	0.0270834
	17.1744	8.98244	0.445724	0.293388	0.338768	0.124318	0.114002	0.148419	0.0827361	0.416706	0.294305	0.146417	0.122694	0.117718	0.139228	0.307417	0.117305	0.227629	0.223887	0.281261	0.257064	0.255367	0.271455	0.480154	0.492778	0.530416	0.30062	0.133357	0.297429	0.328664	0.220015	0.394799	0.421432	0.341069	0.281815	0.156805	0.131905	0.4615	0.457121	0.680827	0.601629	0.185974	0.0838731	0.0506608	0.334863	0.0508133	0.606572	0.544144	0.315775
	12.1753	5.66738	0.322652	0.146388	0.301868	0.187654	0.128133	0.15846	0.208746	0.0605579	0.251856	0.195335	0.279328	0.237212	0.0316458	0.279623	0.237963	0.00902022	0.201563	0.101242	0.271007	0.140331	0.110801	0.185492	0.182706	0.338981	0.29322	0.0558555	0.00289365	-0.00394155	0.0907824	0.0703786	0.181926	0.328411	0.101098	0.254513	0.274055	0.228799	0.29773	0.228657	0.143148	0.00519891	0.222152	0.163599	0.224129	0.0926631	0.391735	0.349219	0.265789
	24.0276	12.6041	1.58381	0.510085	0.174344	0.219463	0.649988	0.559099	0.215261	0.507397	0.624478	0.434605	0.351454	0.541677	0.221082	0.279016	0.297092	0.158945	0.210957	0.114565	0.154814	0.052137	0.416283	0.57235	0.732623	0.531339	0.24712	0.39359	0.577045	0.251809	0.30525	0.207332	0.377795	0.61733	0.892553	0.858741	0.790769	0.475667	0.24268	0.191522	0.628509	0.676506	0.460351	0.243451	0.215049	0.0445755	0.14108	0.697932	0.844277
	16.0751	7.78548	0.588818	0.42632	0.204653	0.234128	0.0385224	0.0411239	0.211174	0.431366	0.347707	0.496613	0.249213	0.187991	0.194181	0.298427	0.349556	0.27915	0.213684	0.341266	0.425596	0.364928	0.166387	0.29351	0.340396	0.308016	0.217837	0.0802142	0.234129	0.199146	0.0108237	0.110441	0.407796	0.524166	0.339507	0.45456	0.344926	0.21685	0.273485	0.418001	0.636392	0.657273	0.334128	0.157493	0.139755	0.149821	0.214004	0.177913	0.123503
	9.08249	4.51425	0.191131	0.494467	0.38332	0.166853	0.29065	0.408221	0.200886	0.43407	0.360239	0.294015	0.185531	0.245192	0.0477045	0.165048	0.0449203	0.0887243	0.0711843	0.322847	0.480181	0.320282	0.198127	0.186592	0.29835	0.521132	0.444	0.424549	0.368289	0.192719	0.201058	0.340731	0.33557	0.187774	0.0187321	0.170927	0.225479	0.147229	0.0345781	0.246868	0.368638	0.295957	0.089979	0.0169754	0.0501602	0.237267	0.262337	0.0907969	0.0602587
	17.23	8.51432	0.378527	0.122617	0.235231	0.0733009	0.211676	0.552477	0.375353	0.2146	0.321046	0.38744	0.60774	0.47168	0.510391	0.519839	0.114347	0.29435	0.626172	0.71531	0.341607	0.100292	0.468795	0.620827	0.164992	0.217685	0.139128	0.317372	0.304265	0.589188	0.482566	0.252806	0.375125	0.298426	0.136355	0.220218	0.419128	0.310204	0.150711	0.104525	0.234456	0.203982	0.491124	0.439522	0.52204	0.244321	0.527008	0.812968	0.686322
	16.8559	8.99806	0.785957	0.02602	0.248432	0.307406	0.445981	0.311054	0.370639	0.686741	0.396395	0.287239	0.173903	0.467941	0.709343	0.593627	0.210554	0.219146	0.338746	0.489355	0.26131	0.295153	0.511173	0.48776	0.338046	0.445562	0.29798	0.131007	0.3614	0.435461	0.380728	0.400081	0.274793	0.268643	0.366604	0.163552	0.331812	0.309799	0.0141529	0.388432	0.348923	0.400733	0.529028	0.175291	0.208712	0.495599	0.401149	0.0668989	0.240104
	25.5622	12.9449	0.300032	0.230726	0.185784	0.140612	0.20485	0.140874	0.316987	0.595124	0.517811	0.186116	0.0821773	0.164806	0.31731	0.481361	0.318112	0.559576	1.28125	0.715562	0.475861	0.361943	0.290221	0.331091	0.516572	0.108003	0.303491	0.269157	0.424839	0.592713	0.567157	0.365223	0.315467	0.383927	0.359501	0.189142	0.244398	0.371347	0.305861	0.32779	0.189023	0.0909442	0.238137	0.370897	0.24663	0.139346	0.30936	0.0477604	0.160889
	27.541	12.6969	1.02177	0.204411	0.209361	0.0374734	0.143169	0.132209	0.264588	0.410742	0.30332	0.191536	0.0881157	0.281772	0.254712	0.20859	0.11426	0.225108	0.180887	0.0278855	0.0568448	0.340395	0.307512	0.136891	0.236579	0.119353	0.41279	0.0962329	0.283277	0.417548	0.349559	0.271326	0.228936	0.424901	0.126366	0.130541	0.242608	0.474785	0.42369	0.02448	0.365545	0.0639851	0.42424	0.358209	0.189844	0.311787	0.035571	0.555559	0.298562
	9.24847	4.62485	0.110017	0.0727849	0.167847	0.362221	0.272829	0.581877	0.480213	0.346752	0.428251	0.274721	0.0927918	0.262217	0.371994	0.149293	0.100155	0.184735	0.167353	0.104962	0.00588226	0.254729	0.347791	0.382236	0.364512	0.237266	0.12448	0.0931644	0.27315	0.410888	0.522249	0.387283	0.0713765	0.0483365	0.0405015	0.0362305	0.235105	0.0174399	0.59625	0.569977	0.209159	0.0799752	0.225033	0.375729	0.29797	0.138984	0.158178	0.215319	0.0270876
	7.45172	3.78042	0.327095	0.306757	0.0642515	0.312584	0.285654	0.0876621	0.191282	0.212264	0.0457807	0.153045	0.0228444	0.217582	0.209657	0.229872	0.156382	0.240011	-0.0252601	0.162836	0.30946	0.18148	0.266132	0.483269	0.320187	0.0724431	0.188511	0.398348	0.448928	0.386196	0.108061	0.203998	0.383578	0.322731	0.202179	0.359748	0.335378	0.161338	0.300654	0.327239	0.309526	0.278128	0.0657568	0.163874	0.265205	0.0890072	-0.0108531	0.101579	0.0559963
	23.5253	12.2449	0.460347	0.130064	0.0963847	0.0337848	0.0596441	0.190814	0.0712042	0.233157	0.316643	0.299386	0.461198	0.688538	0.460034	0.338035	0.138032	0.250936	0.414553	0.636682	0.571538	0.247707	0.145519	0.425169	0.376044	0.114102	0.0468679	0.432145	0.502715	0.0110058	0.338438	0.102658	0.463196	0.253264	0.145223	0.293195	0.0627722	0.288201	0.638252	0.626102	0.0254146	0.152391	0.327526	0.225691	0.190581	0.495039	0.458674	0.0700402	0.411754
	12.6456	6.63641	0.561083	0.0175315	0.354067	0.487158	0.570365	0.405534	0.398849	0.477423	0.331016	0.272446	0.303261	0.317612	0.185445	0.334716	0.705628	0.483394	0.0621713	0.293115	0.144048	0.118049	0.126346	0.358616	0.378785	0.103684	0.104599	0.0310388	0.182378	0.209443	0.110566	0.120589	0.155917	0.0915759	0.291923	0.414614	0.232325	0.362541	0.23665	-0.00625305	0.184622	0.284661	0.444906	0.437367	0.231474	0.140888	0.0976721	0.120783	0.0978446
	12.7168	5.82022	0.508107	0.357682	0.256082	0.241214	0.0850249	0.0345542	0.292299	0.115382	0.207823	0.0334439	0.264709	0.161183	0.264075	0.385789	0.180718	0.143436	0.217463	0.241696	0.504805	0.718915	0.32159	0.322303	0.516355	0.559025	0.372738	0.0278742	0.270978	0.549268	0.399853	0.27768	0.317044	0.215638	0.150942	0.0937591	0.0383953	0.0757645	0.293085	0.133053	0.106808	0.141944	0.349515	0.0975718	0.0832843	0.269541	0.212516	0.0831416	0.220004
	7.94495	3.58676	0.280536	0.381588	0.118021	0.294323	0.205166	0.244028	0.255707	0.119778	0.285195	0.228492	0.0224185	0.102776	0.297492	0.349426	0.163366	0.26015	0.463186	0.440343	0.271497	0.00540301	0.27739	0.411719	0.461523	0.147265	0.205443	0.24782	0.0673354	0.259214	0.128532	0.416756	0.308398	0.0718867	0.0592347	0.09582	0.277678	0.3075	0.211453	0.012493	0.201786	0.259838	0.252825	0.368337	0.392629	0.501313	0.395893	0.462224	0.357586
	9.28551	4.84229	0.580322	0.425291	0.243249	0.382362	0.471719	0.35743	0.444856	0.40776	0.348652	0.476005	0.367463	0.123317	0.0175201	0.277984	0.305025	0.065982	0.336373	0.425289	0.383571	0.277716	0.441208	0.521728	0.357882	0.0898742	0.167933	0.0743029	0.240179	0.323744	0.257968	0.240088	0.241705	0.310454	0.468097	0.357911	0.22355	0.23832	0.312686	0.471536	0.306069	0.412959	0.56782	0.322579	0.0136382	0.293562	0.251906	0.183265	0.106985
	11.9218	5.94727	0.0262295	0.465255	0.0608783	0.112598	0.185448	0.259257	0.254838	0.191694	0.334759	0.0467821	0.193492	0.167853	0.000815597	0.0938054	0.134655	0.110314	0.329111	0.484149	0.334935	0.20745	0.247396	0.21321	0.0437052	0.180237	0.206228	0.353441	0.441811	0.498607	0.391302	0.118049	0.110861	0.184944	0.278249	0.299805	0.0863473	0.26982	0.279279	0.194856	0.571403	0.648139	0.291998	0.112542	0.255237	0.252827	0.267859	0.116233	0.116023
	30.3399	13.6871	1.45729	0.282555	0.48682	0.58488	0.119145	0.515073	0.397035	0.47999	0.662024	0.571593	0.329932	0.13403	0.446069	0.336127	0.400379	0.858055	1.12155	0.540929	0.305213	0.295008	0.0754896	0.0261328	0.361883	0.426617	0.417	0.395721	0.284041	0.242416	0.43355	0.547611	0.204411	0.336265	0.177649	0.409646	0.283695	0.358754	0.0979353	0.241571	0.211972	0.0300444	0.170638	0.210953	0.137973	0.257778	0.110123	0.113824	0.239086
	31.3641	16.0187	0.319609	0.317761	0.245078	0.164301	0.33813	0.620635	1.0136	0.772105	0.589888	0.682157	0.430107	0.102878	0.406057	0.515747	0.346284	0.61714	0.968726	0.149803	0.605172	0.419253	0.347026	0.397183	0.294166	0.34733	0.438262	0.309098	0.373545	0.5373	0.732142	0.615002	0.106213	0.739189	0.590859	0.20178	0.610878	0.767566	0.839113	0.405987	0.232427	0.425942	0.566666	0.093392	0.63366	0.703552	0.548609	0.231668	0.0151668
	29.2551	14.8223	0.642529	0.105386	-0.0248854	0.275743	0.354083	0.140434	0.499192	0.908095	0.741774	0.652093	0.432326	0.68868	0.442654	0.515425	0.552632	0.401211	0.315828	0.407335	0.815445	0.858073	0.768708	0.581823	0.0415537	0.313106	0.12693	0.296197	0.190128	0.195041	0.326058	0.288449	0.537863	0.622739	0.698442	0.387107	0.321696	0.394166	0.528987	0.280934	0.0852967	0.220054	0.209508	0.136772	0.147468	0.17184	0.0926818	0.264065	0.111399
	16.964	8.13611	0.53454	0.447963	0.253272	0.240993	0.285274	0.182396	0.279721	0.288509	0.482632	0.214302	-0.000444816	0.208031	0.359214	0.345358	0.525359	0.213454	0.864867	1.05966	0.567487	0.473822	0.228528	0.214376	0.180155	0.273522	0.164207	0.127098	0.323878	0.418392	0.3893	0.267753	0.237889	0.279819	0.201688	0.195575	0.117832	0.34106	0.22415	0.0656127	0.231239	0.396185	0.0821506	0.289784	0.682058	0.643327	0.358652	0.103385	0.508106
	23.7616	11.6989	1.15479	0.202024	0.584223	0.345675	0.324756	0.395559	0.479629	0.299424	0.283151	0.417681	0.107354	0.218356	0.16535	0.127046	0.0576633	0.284748	0.610231	0.340885	0.348077	0.11126	0.161731	0.287477	0.505443	0.412616	0.179373	0.526655	0.258486	0.474107	0.431506	0.17732	0.204206	0.273212	0.263268	0.259097	0.289525	0.0647442	0.188697	0.193368	0.214026	0.273445	0.473283	0.155124	0.362954	0.0438201	0.138932	0.147951	0.162706
	13.1251	6.69147	0.462666	0.092575	0.147906	0.124317	0.151712	0.193725	0.207544	0.178282	0.0681081	0.17167	0.322272	0.200243	0.0864512	0.207724	0.355912	0.56994	0.440162	0.32362	0.541566	0.529645	0.176942	0.18257	0.0465865	0.144608	0.17275	0.311839	0.34993	0.289442	0.393832	0.311534	0.251243	0.272413	0.241603	0.379143	0.376299	0.422705	0.272546	0.304748	0.512631	0.414336	0.389205	0.445046	0.275425	0.119594	0.291943	0.0984309	0.278008
	16.6796	7.11473	0.983727	0.169227	0.203251	0.326264	0.212896	0.133333	0.255238	0.170344	0.193563	0.267762	0.28585	0.168143	0.127569	0.295191	0.246197	0.0926568	0.163189	0.122231	0.0794458	0.0574064	0.145061	0.138829	0.0871657	0.108531	0.158739	0.259968	0.162114	0.12876	0.22218	0.159089	0.185983	0.210294	0.164091	0.164042	0.140784	0.073362	0.149019	0.11111	0.0498415	0.030202	0.0708672	0.213289	0.336719	0.303388	0.293399	0.324086	0.0799259
	65.918	32.5546	0.55554	0.383212	0.729503	0.43157	0.148492	0.249918	0.430664	0.640687	0.562377	0.798567	0.988395	0.78519	0.991246	0.715309	0.677362	1.23078	1.49415	1.3285	0.813427	0.668343	0.48691	0.279966	0.867487	1.21683	1.1348	0.880769	0.991421	0.892987	0.340752	0.245078	0.3117	0.373917	0.601601	0.61509	0.747526	0.333891	0.386092	0.460215	0.127649	0.336506	0.556863	0.511697	0.933052	1.03863	1.00594	0.845267	0.387733
	32.8197	15.7597	0.497532	1.22966	0.329252	0.587478	0.880256	0.658324	0.416682	0.638939	0.523929	0.154821	0.417414	0.451838	0.350464	0.426627	0.523349	0.621059	0.888214	0.88041	0.418779	0.282828	0.049272	0.249343	0.3291	0.152608	0.793372	0.783767	0.611151	0.263075	0.234969	0.331233	0.408594	0.400682	0.757814	0.656217	0.0285903	0.318909	0.612011	0.756501	0.303014	0.0838255	0.177055	0.562207	0.972308	0.938138	0.855883	0.77541	0.194167
	36.3453	18.4891	0.289123	0.5439	0.90514	1.05236	0.11006	0.11007	0.666952	0.936823	0.366837	0.62016	0.599677	0.534848	0.319812	0.301632	0.496597	0.605744	1.3929	1.23236	0.209384	0.501125	0.786466	0.776598	0.991089	0.925001	0.574959	0.607093	0.335919	0.47262	0.418183	0.301203	0.211939	0.0414436	0.432893	0.379042	0.542913	0.0877272	0.713451	0.979041	0.36927	0.433841	0.653685	0.112092	0.544283	0.316358	0.125209	0.175464	0.574733
	24.8363	10.4519	1.63376	0.573498	0.26942	0.464743	0.448936	0.427773	0.811382	0.446756	0.171334	-0.00680811	0.0962159	0.401397	0.553118	0.737529	0.659848	0.683811	1.13277	0.814102	0.369298	0.78893	0.153267	0.229772	0.859478	0.515492	0.229533	0.274876	0.683494	0.360451	0.29027	0.143956	0.11281	0.167671	0.361559	0.254085	0.50075	0.463455	0.461545	0.46041	0.34427	0.284882	0.652921	0.277465	0.132245	0.0122597	0.117447	0.487988	0.729033
	48.7321	24.1851	0.119403	0.283059	0.691038	0.167121	0.622061	1.15199	0.709225	0.3843	0.220216	1.06394	1.26989	0.778964	0.35016	1.03647	0.917056	0.489534	0.456836	0.408673	0.43694	0.181508	0.325104	0.469297	0.294687	0.23521	0.557829	0.935251	0.703753	0.208574	0.431815	0.426936	0.290206	0.135187	0.719914	0.591872	0.110238	0.228242	0.378405	0.561658	0.534101	0.33947	0.397591	0.300416	0.430742	0.632414	0.625724	0.71359	0.556916
	33.2332	16.6358	0.27003	0.245079	0.459712	0.4184	0.423117	0.195484	0.0381712	0.151308	0.189151	0.515571	0.373469	0.600773	0.586229	0.508085	0.471932	0.538156	1.18831	0.473402	0.61257	0.347309	0.305877	0.259373	0.0416009	0.246024	0.330075	0.203863	0.455985	0.60646	0.469248	0.216903	0.175319	0.235472	0.482425	0.61312	0.250797	0.161999	0.3003	0.417209	0.301669	0.412448	0.302582	0.199115	0.218078	0.453051	0.10205	0.218521	0.187467
	23.6553	12.6171	1.28767	0.701538	0.142585	0.273453	0.492877	0.434225	0.307615	0.191184	0.216953	0.31754	0.420936	0.203105	0.172984	0.111912	0.487905	0.399777	0.455898	0.38211	0.433996	0.291099	0.249314	0.397671	0.273815	0.527665	0.516484	0.558784	0.540676	0.225428	0.343472	0.503387	0.476494	0.44723	0.373292	0.294685	0.295095	0.460472	0.350644	0.0465575	0.190597	0.215062	0.501701	0.302096	-0.00569924	0.185621	0.260357	0.207383	0.127852
	13.7752	7.04254	0.433847	0.467881	0.325486	0.0558885	0.126192	0.055863	0.119679	0.315009	0.40822	0.306408	0.298239	0.256684	0.0733666	0.241419	0.114281	0.395962	0.246408	0.139536	0.185077	0.162125	0.151941	0.157533	0.131665	0.183457	0.137588	0.0871824	0.294027	0.399216	0.0854244	0.333734	0.301157	0.417319	0.404398	0.434325	0.180458	0.20078	0.232451	0.202923	0.205684	0.258107	0.334128	0.300841	0.0670669	0.133229	0.390888	0.174884	0.0790619
	651.404	332.373	7.21392	0.721939	2.32044	0.797065	0.599967	0.726092	0.998222	0.705583	0.558735	0.569969	0.561587	0.569781	0.161176	0.297018	0.514898	1.48559	5.6359	5.17773	0.691673	1.16386	0.576912	1.68423	1.63201	1.19443	0.571559	0.361769	0.515898	1.1486	1.17399	0.710502	0.518903	1.19929	1.13584	1.45216	1.65134	1.1276	1.24164	1.1585	0.933355	0.7951	0.287427	0.881688	1.00806	0.710666	0.618889	0.351957	1.71696
	587.359	289.693	7.243	2.9649	0.735348	1.51594	1.19356	0.743347	1.04775	0.741928	0.598088	0.78226	0.753411	0.75888	0.688845	0.504005	0.10911	1.45412	4.11739	2.92647	0.166455	1.14665	0.948248	0.243758	0.481181	0.6888	0.7208	0.674213	0.797607	0.676449	0.386201	1.22968	1.66335	0.502795	1.19531	0.35475	0.142264	0.744287	1.47169	0.801144	0.494412	0.879913	0.200276	-0.0289474	0.891974	1.14752	0.870726	0.425225	0.20879
	654.17	327.725	10.3099	1.7746	1.08801	0.264189	0.925787	0.78358	0.33717	1.29729	0.719416	1.258	0.277812	0.461843	0.225858	0.532034	1.27346	1.98939	6.39212	4.72157	0.604469	0.722746	0.224319	0.605984	0.348041	0.832458	1.20415	0.688869	1.03173	1.0988	0.338145	0.599839	0.49802	0.807353	1.17556	1.00957	0.249848	0.780189	1.20583	1.40424	1.14039	1.51914	1.46605	0.162323	0.946868	0.17603	0.496954	0.291943	0.728787
	646.524	326.009	13.8594	1.30193	0.369435	0.105587	1.04862	1.55365	1.68297	0.639027	0.41985	0.887579	1.32337	1.19478	0.423313	0.601448	0.404866	1.81815	6.47128	6.0082	1.15997	0.678496	1.06415	0.345237	0.993282	0.46893	0.0400568	0.774042	0.698767	0.825929	0.0078136	1.18946	1.88681	1.5616	0.62542	0.522842	1.04708	1.30436	0.413956	0.357189	0.311708	0.532802	1.052	1.53841	0.859302	1.16633	1.11621	1.42338	1.86501
	564.599	289.163	9.25715	1.40618	1.9079	0.713077	0.130673	1.96674	1.95271	1.08621	0.902732	0.958756	0.925685	1.67507	2.40117	1.71947	1.10766	1.86547	4.4272	3.15824	0.191094	0.465236	1.23057	1.66822	1.32934	1.8727	0.939968	0.200013	0.513362	-0.0732682	0.102028	0.277639	0.346268	0.776916	0.930389	1.29894	2.24303	1.97092	1.15176	0.829258	1.2219	0.553508	0.641174	0.862977	1.3086	1.1943	0.734728	1.53605	1.43696
	585.717	301.226	7.59155	2.45745	3.60457	2.11413	2.57362	1.86163	0.567001	0.47789	1.30587	1.64688	0.84385	0.460661	0.414713	0.955045	2.09708	1.92182	6.87795	5.91951	0.457815	1.43372	1.59885	1.75459	0.91587	1.03111	1.60435	1.70534	1.07441	0.643822	0.602653	0.658532	0.876789	0.68714	1.59667	1.21611	0.912199	0.724413	0.762585	1.45327	1.94747	1.89422	1.70604	1.49508	1.22919	0.37251	0.898403	1.15291	2.54747
	586.573	291.899	0.290639	0.28017	0.174443	0.741682	1.12105	0.284349	0.698352	0.796992	1.01457	0.597026	1.05479	1.56746	0.99965	0.41302	1.0147	2.76107	8.02394	5.95769	0.314912	1.19083	0.873805	0.246415	0.646338	0.765738	0.96496	0.445597	0.709405	2.18944	2.21995	1.20286	1.63833	2.0285	1.41399	0.650809	0.402541	0.406157	0.183767	0.208002	0.646733	0.798442	0.232506	0.574372	0.309407	1.01919	1.11215	0.625131	1.13023
	570.036	291.332	5.92494	1.04079	0.127152	0.691915	1.41664	1.0939	0.431554	0.661904	0.642923	0.734775	0.288655	0.320664	1.13646	1.05641	0.802214	1.24854	5.41092	4.2016	0.0786822	0.500129	0.364348	0.143853	0.750375	0.623976	0.70264	0.250094	1.82583	1.9669	0.908216	0.765123	0.751903	1.64115	1.52093	0.581568	0.981439	2.08289	2.16358	1.29148	0.525239	1.32882	1.96152	1.96879	1.38969	0.733844	1.18183	0.596818	0.564001
	453.51	221.679	5.25094	2.9845	1.78175	1.32845	1.61715	0.79903	1.41235	1.32241	0.412454	1.19363	0.311267	1.19498	1.64396	1.68084	1.49022	3.41131	5.83825	3.73136	1.13062	1.42635	0.731724	0.2599	0.408944	0.969291	0.0799703	0.157598	0.682974	1.15313	1.6341	1.67314	0.508898	1.24173	2.65019	2.68794	1.15863	1.05928	0.74796	0.680972	1.48152	1.25163	0.24663	0.472092	0.814563	0.706471	0.760569	1.5826	1.12006
	882.945	458.574	14.421	2.30235	1.77771	0.663324	2.04123	1.54827	0.62134	0.218776	0.106317	0.69655	0.171656	0.210389	0.314565	0.571712	0.659893	1.1942	3.32226	3.04339	1.015	0.322846	1.09294	0.903141	0.299749	0.279414	0.608131	0.401294	0.696326	0.58665	0.0790554	0.493058	0.98146	0.834104	0.999359	1.24022	0.606231	1.44789	0.79753	0.958879	0.721349	0.525661	1.08952	1.67914	1.42465	0.281218	1.70933	1.68935	1.71466
	569.672	296.332	11.3278	1.05553	1.04738	1.70549	1.1061	1.17208	1.12902	0.807673	0.623824	0.846076	0.700381	0.866748	0.148272	0.661214	1.91424	0.441343	6.11695	5.24664	0.940577	0.484589	1.49373	1.54267	2.05807	1.8512	0.479222	0.685039	0.439569	0.169367	0.335954	0.663362	0.704138	1.29795	1.95281	1.37141	0.794003	1.60443	0.506023	0.541631	0.0980891	0.353322	1.10622	0.85373	1.41767	0.862963	0.214366	0.672206	0.719078
	680.183	339.871	0.504418	1.47638	1.5163	1.03428	0.61837	1.37716	1.06972	0.485954	0.380159	0.793077	0.96945	1.04609	0.604509	1.02352	0.829527	0.826162	5.28546	4.26634	1.51285	2.15197	1.76135	0.995486	0.190996	0.393635	1.01769	1.17039	1.06729	1.34428	0.631871	0.37691	0.597225	1.18788	1.43316	0.313861	0.405256	0.748482	1.02869	1.32778	0.41148	0.853273	0.256477	1.03231	0.696428	1.20587	2.52011	2.6104	2.69084
	640.706	329.962	12.5807	2.04463	1.4147	1.66381	1.33597	1.19688	2.13488	2.21529	0.430337	0.590477	0.408357	0.94434	0.745231	0.500873	0.362726	2.43189	6.63432	4.88866	0.516684	0.506455	0.479334	0.214887	1.014	0.828841	0.351942	0.501433	0.631372	1.37541	1.32105	0.66353	0.626814	1.04133	1.08287	0.966049	1.72076	2.88342	1.87357	2.25338	1.81805	1.47575	1.20831	1.60051	0.756582	1.70503	2.34593	1.94001	1.91822
	629.315	314.922	5.82653	3.06868	0.977878	2.0999	1.28904	0.259813	0.925598	0.671258	1.13897	1.31467	1.61639	1.4597	0.946067	1.2816	0.770036	1.78586	5.71833	5.03508	1.13599	0.453707	0.919247	1.87404	1.36859	1.56729	1.46389	0.597506	1.0278	1.67754	1.06851	0.672751	1.40296	1.25263	1.13578	0.140998	1.1762	0.664408	0.57305	0.573905	1.15419	1.56246	1.17917	0.773291	0.836113	0.130632	1.37859	2.07608	1.87244
	591.937	296.793	4.27162	3.42777	0.537645	0.939876	1.61756	1.63567	1.30223	0.388247	1.51419	1.5369	0.646555	0.618098	1.07079	1.33649	0.809132	2.07505	6.38442	5.4792	1.1925	0.617218	0.323737	0.791824	0.648674	0.598491	0.698681	0.807451	0.897245	1.00819	0.20307	1.2959	1.56998	0.393615	0.826662	0.168727	0.825312	1.6866	2.26459	1.46405	0.670292	1.42344	1.53111	1.31516	0.996889	0.675908	1.14439	1.76369	2.10917
	593.883	299.014	3.62165	1.75774	1.79649	1.02831	0.585515	0.431421	0.809622	0.353665	0.94758	0.89346	1.31095	0.725791	0.748266	0.894454	0.532925	1.46524	5.28493	4.04383	0.867531	1.50406	0.88536	0.464306	0.396381	1.38961	0.452109	0.401887	0.872315	0.466371	0.48547	0.284012	0.608243	0.530008	1.03251	0.319966	0.996985	1.5463	1.1136	0.230416	0.957855	0.6553	0.700702	0.650441	1.15773	0.576293	0.377142	0.37666	2.47107
	727.043	365.62	7.9796	1.58764	1.32611	1.87075	2.7674	0.413926	0.948287	0.818918	0.974343	1.15133	0.60589	0.577034	1.33629	1.63552	1.8269	2.68145	5.27201	4.7058	2.11977	1.6691	1.02715	0.716218	0.721984	0.209625	0.379436	1.08071	1.04938	1.47655	1.22579	0.755978	0.0702365	0.590529	0.640691	0.283165	0.647344	0.834669	1.03416	1.69597	1.69201	1.56557	0.854035	0.147248	0.885044	0.604112	0.769641	1.31137	1.72315
[truncated: 2,151 more columns]

## Sheet: Figure 1d
Fig 1d. Temporal Fourier Transform data (unscaled) for individual cells used to produce average. Each row corresponds to the timecourse for one cell, each colum is separated by a frequency interval of 0.01175
100.999	50.3631	3.07018	0.178226	0.431577	0.594266	0.445764	0.00964458	0.429218	0.832659	0.745807	0.510586	0.44674	0.681378	0.813834	0.590798	0.0799953	1.10448	3.08724	2.73726	0.828764	0.565681	0.604783	0.453877	1.10497	0.925044	0.494961	0.350259	0.152878	0.270247	0.148863	0.191061	0.875075	1.10869	0.911872	0.471535	0.702462	0.492006	0.258946	0.72827	1.1108	1.13032	0.990671	0.867898	0.375111	0.243011	0.464387	0.22231	0.381522	0.314837
158.116	77.5286	2.53997	0.904002	0.954709	1.42984	0.778558	0.366565	0.669702	1.77442	1.86264	1.07201	0.505616	1.20678	1.36817	0.618413	0.326624	0.14804	2.12056	1.99835	0.491215	0.765268	1.56587	1.39258	1.02079	0.760211	1.3315	2.18948	1.83874	0.812368	0.552172	0.725512	0.920891	0.428151	1.33633	0.598867	1.37192	2.01649	0.72359	0.361643	0.172498	0.794972	1.02661	1.05662	0.50322	0.592701	0.633963	0.391974	0.689135	0.562587
132.199	64.0027	2.25384	1.01945	0.828101	0.940948	0.675564	0.611016	0.651092	0.821358	1.06157	1.01705	0.861648	1.01259	0.764291	0.327237	0.389183	0.573025	2.03427	2.37261	1.55346	1.61449	1.16622	0.983037	0.395779	0.337391	0.396799	0.465041	0.232769	0.668205	0.416654	0.219689	0.125921	0.867403	0.747609	0.629192	0.907122	1.67151	1.16491	1.3487	1.79341	0.451222	1.80631	1.79051	1.06925	0.386905	0.390346	0.910766	0.644199	0.422633
83.5045	39.1342	1.37204	1.51794	0.373686	0.9935	0.81306	0.311638	0.690688	0.915716	1.35977	0.888808	0.622009	0.876026	0.574849	0.148876	0.621248	0.626952	0.736283	0.314393	0.535941	0.954216	0.664372	0.30085	0.409804	0.571238	0.284913	0.453931	0.952484	0.340624	0.808725	0.86259	0.649728	0.79165	0.924127	0.367575	0.984911	1.22581	0.275694	0.538596	0.555714	0.194309	0.534539	0.763197	0.337544	0.186515	0.658873	1.07346	0.404292	0.259988
188.497	94.0981	0.582671	0.650159	0.89249	2.28723	2.14012	0.433594	0.412188	0.611344	0.710608	1.4952	1.87612	1.32344	0.180953	1.27638	1.9396	0.385622	2.41503	2.14198	0.455085	0.649967	1.12023	1.57669	1.55595	1.10697	1.55683	1.4213	0.989665	0.630716	0.659555	0.879496	0.927493	0.943949	0.154208	0.730359	1.23291	1.05448	0.439485	0.499679	0.633151	0.453794	0.505043	0.542817	0.622682	0.621286	0.195038	0.578553	1.18567	1.53411
196.19	99.5595	2.83572	1.56159	1.68594	2.14122	1.74295	0.524244	1.4003	0.788559	1.01197	0.573308	1.65195	1.99254	1.01838	0.190014	0.435411	0.832808	2.15589	1.27519	0.898284	0.470121	0.739047	1.37241	0.803054	0.55067	0.707721	1.26999	0.66617	1.43974	1.94384	0.461234	1.43526	1.56134	0.224252	1.43926	1.32762	1.16255	1.39779	1.9265	0.98351	0.0957785	0.180038	0.588513	0.0993494	0.299298	0.915895	0.242616	0.58613	1.32109
84.8653	40.5978	1.20809	2.04056	0.416028	0.313188	0.899447	0.951743	0.52972	0.782462	0.472875	0.482686	0.867817	0.546663	0.232518	1.36929	1.06534	1.20378	2.38538	1.80252	0.653768	0.327329	0.810357	1.22927	1.47792	0.982	0.55918	1.41776	1.91669	1.71175	1.19564	0.83546	1.35256	1.2913	0.658739	0.422758	0.829314	1.19713	0.878652	0.125272	0.0832482	0.162577	0.43538	0.286673	0.693038	0.57449	0.129423	0.218641	0.436452	0.306602
74.0648	33.887	2.56756	2.34241	0.495268	0.663433	1.03316	0.259837	0.699489	0.712373	0.851914	0.882306	0.379204	0.31527	0.0725393	0.714465	0.901543	0.453122	0.913781	1.15645	0.602032	0.244304	0.583405	0.184145	1.10436	1.88041	1.89936	0.178956	1.15738	0.838435	0.801116	1.05364	0.855233	0.513189	0.42587	0.325429	0.166954	0.74711	0.888658	0.388513	0.68082	0.5127	0.274768	0.88385	0.734771	0.601314	0.475425	0.627712	0.49232	0.644742
112.135	52.1497	5.49178	1.55468	1.61152	1.63178	1.0821	0.573326	0.656934	1.17534	1.2583	0.708534	0.862438	1.06587	1.4467	1.16155	0.717062	1.75274	2.00967	0.782661	0.680612	1.27822	0.682197	0.876758	0.573743	1.22297	1.72278	0.550405	0.494612	0.589716	0.438839	0.506871	1.04914	0.779243	0.211736	1.22328	1.4088	1.15534	1.11603	1.44569	1.86013	1.03915	0.285416	0.899823	0.984291	0.168625	0.420898	0.574016	0.0946949	0.435287
171.057	81.9674	2.97772	1.55122	1.27632	0.808474	0.473097	0.830647	0.822486	0.50439	0.525408	0.535626	0.768231	0.73272	0.499599	0.527954	0.817812	1.07199	3.4356	3.26002	0.631041	0.511657	0.94752	0.327843	0.734713	0.97926	0.393354	0.646472	1.01647	0.623502	0.361722	0.345704	0.475846	0.110642	0.630892	0.863513	1.29446	0.61629	0.325655	0.735173	0.686807	0.658623	0.835027	0.529426	0.869487	0.648793	0.350289	0.440264	0.319544	0.401492
180.093	90.2544	8.39726	3.05258	1.87469	1.07057	1.57786	0.582178	0.393876	0.674945	0.856104	0.379631	0.788072	0.899941	0.521776	0.0666939	0.44653	0.420234	2.92541	3.1199	0.751585	0.203772	0.260756	0.37439	1.63591	1.55127	1.08678	1.78549	1.11714	0.791449	1.33718	1.40789	0.469347	0.0543376	0.442949	0.562341	0.516375	0.559126	0.396671	0.839409	1.12721	0.556465	0.539923	0.834518	1.12293	0.690282	0.715228	0.541579	0.651633	1.05717
63.9586	34.0614	2.70218	0.690557	0.618401	0.787918	0.413872	0.642154	0.532427	0.330696	0.59027	0.341316	0.152734	0.307989	0.613545	0.720817	0.144311	0.214535	1.03513	1.16644	0.439073	0.259757	0.0787833	0.532458	0.585669	1.06773	1.2301	0.548554	0.455868	0.553273	0.245964	0.627837	0.750464	0.828894	0.64484	0.593158	0.374356	0.713951	0.476821	0.412649	0.285235	0.210082	0.472306	0.154856	0.285471	0.268847	0.375588	1.16759	0.944723	0.680958
173.552	85.8119	2.94003	4.30782	2.19552	0.475106	1.8413	0.488443	0.837687	1.12903	0.849113	1.03581	1.32422	0.505526	2.09401	1.92118	1.38411	0.585744	2.68307	2.12457	1.94939	2.03823	1.42224	1.07106	1.20431	1.1763	1.45391	1.28565	0.931148	1.08603	1.64472	1.6474	0.520977	0.570339	0.807727	0.773936	0.323466	0.937173	1.86175	2.16122	1.8143	2.39693	2.06507	0.310307	1.25346	0.320282	0.378084	1.42833	1.50087	0.902566
55.8711	26.9752	2.10368	0.550789	0.178968	0.218478	0.97295	1.23517	0.713808	0.388465	0.289767	1.00217	1.33325	0.431896	0.31611	0.384111	0.56295	0.641342	1.52876	1.35925	0.72	0.632851	0.58146	0.473358	0.600128	0.737127	0.61054	0.63927	0.631622	0.47119	0.282758	0.429112	0.677107	0.68773	0.819059	0.669372	0.526713	0.444041	0.832757	0.534249	0.446985	0.91821	0.721993	0.539877	0.87166	0.619725	0.56838	0.346413	0.266725	0.355545
247.728	122.312	6.42783	1.56107	1.40584	0.504961	1.28622	1.09617	0.340687	0.652934	0.247517	0.509042	0.85015	0.906004	0.605189	0.637281	0.697554	0.643036	2.19647	1.60775	0.565973	0.94991	0.809972	0.822262	0.451658	1.25875	1.38015	0.154826	0.227261	0.265424	0.304672	0.809991	1.18059	1.17368	0.849815	1.31342	0.949924	0.273073	0.60238	0.855138	0.764914	0.452533	0.418305	0.578849	0.934373	0.326494	0.475703	0.178149	0.827856	0.704178
100.566	47.9487	1.55544	1.24141	0.546189	0.90045	0.335703	0.353453	1.18598	1.18019	1.53928	0.791587	1.41718	1.34127	0.317263	0.84662	0.452785	0.303567	1.13931	0.948008	0.336485	0.243235	0.621756	0.902038	1.18362	0.625318	0.597692	0.768756	1.03668	0.38507	1.24685	1.52232	1.40506	1.61289	0.9293	0.481917	0.794886	1.05124	0.985926	1.05619	1.06913	0.900213	0.965126	0.775854	1.32072	1.14798	0.988755	1.73765	1.59459	0.99299
231.811	115.473	1.95018	0.713144	0.339436	0.286458	0.736626	0.6683	0.71767	1.30242	1.07211	0.781761	0.652977	0.32872	0.254013	0.657564	0.514263	0.575297	1.80306	1.91011	0.86875	0.0313712	0.248703	0.334011	0.378403	0.587201	0.772715	0.515992	0.820418	1.06549	1.28869	1.24564	0.773487	1.10764	1.46768	1.08422	0.545962	0.862524	0.851701	0.606488	0.293193	0.373049	0.491453	1.08612	0.892993	0.377121	1.14149	0.679822	0.506389	1.05698
285.626	140.726	1.96538	1.65044	1.26723	1.51267	2.45399	2.1706	1.01806	0.83129	1.73253	1.66911	1.49302	2.46974	1.64478	1.49898	1.23438	0.418841	2.36993	1.38695	0.597174	0.660933	0.291241	0.299176	0.511701	0.615786	0.516683	0.979473	0.933665	1.40416	1.3725	1.16005	0.804705	0.985535	2.52296	1.85022	0.961346	1.35014	1.63342	1.68329	1.778	1.30224	1.28071	1.33485	0.886839	0.111049	0.675117	1.038	2.55087	1.9837
94.2386	45.8207	1.52695	1.63808	0.691191	0.487735	0.719855	0.260749	0.874575	1.34133	0.507166	0.884866	0.656796	0.245487	0.282606	0.506849	0.630285	0.935071	1.5491	1.01815	0.187291	0.86772	0.495105	0.0306633	0.227764	1.13334	1.11805	0.320589	0.41909	0.999061	0.522012	0.285628	0.466897	0.508921	1.23431	1.16105	0.308487	0.348054	0.848142	1.16488	1.00692	0.373693	0.408082	0.610335	0.585324	0.608142	0.346551	1.13823	0.539927	0.260436
165.412	81.6919	6.33318	2.55812	0.895952	1.07577	0.850672	1.07203	1.17229	0.57826	0.892127	0.533159	1.08915	1.57903	0.79317	0.625795	0.879847	0.506121	0.844068	1.12164	1.4844	0.822531	0.811359	0.694599	0.323525	1.31767	1.55694	1.12191	0.745095	0.442704	1.02866	1.08716	1.02944	1.21398	1.18456	0.927728	1.31842	1.38863	0.748506	0.455767	0.301399	0.343762	0.998177	1.51087	1.33084	0.851614	0.544987	0.569885	1.10642	1.31951
86.0116	43.3459	1.06176	0.699331	0.282112	0.587502	0.613211	0.378103	0.55997	0.765571	1.34436	1.35926	0.575858	0.25649	0.363721	0.412209	0.298759	0.2391	0.504005	0.736279	0.801623	0.624123	0.386847	0.260903	0.549781	1.10431	0.665959	0.2261	0.456804	0.675009	0.585767	0.366313	0.0976839	0.23024	0.221593	0.320467	0.218565	0.579591	0.383954	0.207406	0.226014	0.32603	0.390456	0.444801	0.145366	0.170499	0.2639	0.293236	0.29606	0.129298
115.12	54.3385	2.9329	1.87385	0.919447	0.175856	0.730121	0.299847	0.434764	0.170093	1.24956	0.851167	0.164266	0.691431	0.876018	0.910172	0.73841	0.90357	1.81439	1.74813	0.602895	0.347702	0.787551	1.36511	1.22663	1.06946	1.10518	0.884579	0.940433	0.768284	1.04969	1.67724	0.944891	1.22462	0.493518	0.789741	1.01866	1.24193	1.49344	0.183903	1.27119	1.97475	1.82697	0.667395	0.50593	0.954879	0.741189	0.9303	0.89895	0.442059
117.925	55.8159	5.62008	0.510499	1.31735	0.867248	1.5188	1.00365	1.73264	1.40977	1.49145	0.933594	0.292315	0.95814	0.798435	0.879352	1.52179	1.43249	0.939397	1.91695	1.58107	1.60442	0.972814	0.375951	1.17928	1.04332	1.32507	1.83426	1.65788	1.14818	0.361348	0.0810891	0.716328	1.08465	0.812122	0.932937	0.745472	0.634048	0.665224	0.238904	1.22067	0.862867	0.299676	0.335402	0.672815	0.250118	0.567705	0.776832	0.14565	0.375688
123.882	62.146	2.02135	2.14754	1.622	1.38044	1.21611	0.600533	0.779093	1.27891	0.263316	0.341253	0.0612127	0.196006	1.0839	1.68039	0.866136	0.265617	0.603763	0.202426	0.901444	0.728027	0.821804	1.16407	1.18309	0.712217	0.405355	0.937701	0.62735	0.602876	1.03042	0.303166	0.802753	0.951542	0.361807	0.24361	1.23701	1.61933	0.892326	0.402693	1.22847	0.994782	0.332572	0.210653	0.645828	0.442881	0.19008	1.02822	1.44772	0.818509
377.097	184.666	4.53093	1.12463	0.963277	1.93578	1.83221	0.615551	0.515539	1.80558	2.45628	2.204	0.765489	0.476326	0.509361	1.06454	1.11885	0.965523	2.98204	2.59518	1.71238	1.49634	1.4691	1.34829	1.28902	2.23739	3.3677	2.86418	0.259168	2.29352	2.11469	1.33488	0.378465	0.600493	0.836406	0.552503	1.759	1.30817	0.464023	0.301013	1.02109	2.67392	2.28189	1.14488	0.46053	1.01416	0.656696	0.610772	1.13393	1.29145
94.2012	44.5484	1.1188	1.38581	0.59223	0.0638239	0.517334	0.717039	1.26685	1.3801	0.861496	0.307144	0.708284	0.879475	0.873993	0.745961	0.883028	0.481536	0.454663	0.928375	0.748745	0.538204	0.289249	0.440249	0.708429	0.985488	0.539687	0.497903	1.38302	1.03812	0.66262	0.468444	0.395658	0.612158	0.432602	0.299537	0.289292	0.43452	0.634521	0.210671	0.404113	0.314872	0.397861	0.237332	0.541355	0.88758	0.379653	0.663625	0.801138	0.808058
140.048	72.0619	2.26632	0.404297	1.53823	1.67705	0.988366	1.0134	1.43558	1.15993	0.387779	0.135746	1.16571	0.970084	0.0417621	0.321631	0.230493	0.889047	2.13894	1.04832	1.49767	1.27397	0.736872	0.734569	0.910955	1.74452	1.83833	0.531547	0.362408	0.549401	0.222854	0.227918	0.176374	0.58232	1.36762	1.58621	1.83241	0.959816	0.606959	0.437226	0.351644	0.451069	0.801502	1.33705	1.55872	0.979558	1.36439	1.45668	1.15281	0.609415
134.1	63.548	2.49183	0.628002	0.352106	0.679166	1.27035	0.449762	0.729898	1.4773	1.89587	1.31915	0.892626	0.787706	1.326	0.622572	1.04377	1.07836	1.9367	2.56933	2.13602	1.73036	1.04051	0.0955267	0.134599	0.320556	0.683347	1.44068	1.77437	1.06105	1.33719	1.65621	2.22591	2.33308	0.882587	0.103128	0.653738	1.12744	1.01839	0.816381	0.98082	0.973213	0.498164	1.25504	0.715665	0.582847	0.507371	0.299101	0.929234	0.823666
80.2142	38.9957	1.22915	0.386783	0.820902	0.581733	0.284238	0.697095	0.895226	1.22213	0.722613	1.26385	1.13141	0.460689	0.783076	0.582414	0.183491	0.187845	0.509383	0.194489	0.389252	0.948846	0.509031	0.445924	0.693641	0.381061	0.590379	1.13325	0.521881	0.340625	0.632206	0.351609	0.269617	0.45227	0.349085	0.361896	0.377156	0.743249	1.10049	0.565649	0.38218	1.09565	1.43192	1.55764	1.06116	0.841441	1.12298	1.07368	0.975961	0.870606
128.932	63.5369	0.588326	1.14589	0.558631	0.614478	1.56942	1.09624	0.245356	0.554119	0.804935	0.837821	0.592285	0.944525	0.400039	0.234229	1.08788	2.08185	2.16529	1.87464	1.40196	1.3036	0.420509	0.5806	0.612085	2.15214	2.17425	1.09064	0.342737	1.24482	0.77799	0.60191	0.806455	0.278042	0.366286	0.704793	1.04007	0.767108	0.429865	0.834421	0.683431	0.203004	0.526669	0.430547	0.505934	0.844687	0.456705	0.376104	0.434573	0.0455297
108.67	52.8611	1.84232	0.388918	0.847139	0.674033	1.15077	0.850159	0.381503	0.785527	1.01861	0.423013	0.0130745	0.605665	0.666017	0.351289	1.3373	1.51051	2.77856	2.44518	1.03899	2.60717	1.46087	1.80669	2.28913	2.09162	1.6851	1.17158	1.06499	0.29222	1.13217	1.49641	0.575037	1.45898	1.50861	0.746594	1.05869	1.21226	0.889058	0.427001	0.677687	1.26957	0.557569	1.06116	0.656345	0.523218	0.753772	0.341482	0.431452	0.613136
326.959	161.837	2.88387	2.21486	2.18738	1.41529	0.819552	1.37636	0.938259	0.389141	0.880603	1.60798	1.56378	0.98892	0.668048	0.433759	1.01996	1.83425	2.27244	0.892554	0.866777	0.165314	0.118587	1.57947	1.34837	0.620054	0.933646	0.222527	1.1603	1.06498	0.255359	0.870296	1.74909	0.707372	0.908229	1.51929	2.20091	2.9837	2.14873	1.78192	0.712539	1.25927	1.98366	2.187	1.81286	1.22563	1.17309	1.20581	2.67923	2.46285
61.927	28.3994	2.9921	0.663873	0.739348	0.788933	0.665126	0.488067	0.466974	0.7012	0.662632	0.661482	0.47466	0.21993	0.136229	0.414336	0.484717	0.244777	1.54764	1.57028	0.930981	0.401697	0.316907	0.475411	0.521026	0.412242	0.466101	0.520428	0.454932	0.407551	0.396203	0.477433	0.798915	0.880654	0.348324	0.125935	0.270796	0.21784	0.135497	0.326521	1.15278	0.491713	0.451516	0.597335	0.627359	0.592929	0.449811	0.470974	0.469381	0.346404
61.2592	31.0857	1.33369	0.414941	1.31229	0.783896	0.440351	0.488139	0.0958299	0.782588	0.783008	0.264258	0.736583	0.61896	0.26278	0.342654	0.232304	1.11755	2.14406	1.08307	0.592168	0.549659	0.740586	0.53607	0.656371	0.248053	0.196996	0.491368	0.190435	0.636146	0.490704	0.15487	0.603325	0.729642	0.498999	0.196178	0.421283	0.359653	0.48841	0.122273	0.20932	0.0529464	0.197494	0.760329	1.13537	0.754456	0.412992	0.830366	1.04124	0.615608
120.798	64.9576	3.5592	2.0042	0.163836	0.834338	0.197608	0.221091	0.196953	1.07553	2.25283	1.65903	0.331115	0.651444	0.170081	0.654905	1.05221	1.2012	2.32309	2.03184	0.703725	1.01177	0.913297	0.563907	0.792489	1.25649	1.48147	0.775569	0.749027	1.06374	0.72044	0.57581	0.618338	1.83198	2.50884	1.44178	0.802547	1.58411	0.934811	0.180666	0.10918	0.901805	1.6517	0.896141	0.330061	0.982146	1.30251	2.69633	2.52387	1.33247
83.2529	39.3935	1.86353	1.38851	0.248333	0.725978	0.515217	0.398277	1.07465	0.766984	0.37827	0.391651	0.0714508	0.179006	0.319793	0.259193	0.255383	0.952324	2.00913	1.38671	0.479381	0.280323	0.219993	0.453624	0.533857	0.777854	0.194868	0.78819	0.552794	0.491513	0.30583	0.561741	0.376565	0.642424	0.704143	0.781123	1.09556	0.74466	0.30533	0.507149	0.471167	0.909815	0.717109	0.176037	0.344938	0.182891	0.189402	0.289084	0.214361	0.495938
96.6382	47.5717	1.31099	1.05965	0.576891	0.613372	0.739249	1.32367	1.55584	1.27019	0.807507	0.340528	0.113398	0.169326	0.473203	0.215063	0.257445	1.01203	2.02555	1.52978	0.572757	0.307006	0.653678	0.274341	0.183979	0.823399	1.17944	0.357093	0.154321	0.258236	0.631282	0.376042	0.295561	0.277745	0.550732	0.377144	0.622665	0.639288	0.7701	0.519102	0.275788	0.654895	0.20605	0.460118	0.397278	0.234912	0.0708682	0.367245	0.757378	0.660651
139.038	66.9092	3.74731	1.4316	0.527221	1.19883	0.730262	0.7121	0.602528	0.446921	1.24527	0.945425	0.748848	1.16084	1.1093	0.731347	0.507512	1.01831	3.08086	2.07871	0.765979	0.839286	0.4279	0.90552	0.345954	0.574263	0.995639	0.881644	0.538286	0.840385	1.00477	1.02788	1.09942	0.411644	0.826599	1.01933	0.819618	1.00359	1.67712	0.11834	2.06235	1.27981	0.935937	0.955292	0.84635	0.416964	0.302766	0.797473	0.787846	0.711855
[truncated: 2,150 more columns]

## Sheet: Figure 1e
Fig 1e. Temporal Fourier Transform data (unscaled) for individual cells used to produce average. Each row corresponds to the timecourse for one cell, each colum is separated by a frequency interval of 0.01175
149.378	73.6893	1.97031	1.7652	0.569195	0.228015	0.20436	0.859139	1.00927	0.752215	0.368768	0.380241	0.612442	0.547687	1.17097	1.54089	1.471	0.855447	1.02696	1.50419	0.59818	0.938099	1.31268	1.85454	2.10445	1.62783	0.422395	0.768547	0.579573	0.885911	1.44369	1.09014	0.227057	1.79287	1.5435	0.828727	0.904301	1.38066	1.84922	1.58953	0.967481	0.680678	0.903474	0.695594	0.999209	1.68234	0.534988	0.426013	0.754418	0.488354
117.605	57.5964	1.28301	0.949486	1.22987	0.272614	1.17357	1.61829	0.726244	0.263782	0.284243	0.884602	0.742542	0.728882	0.531479	0.558171	0.857634	0.781935	0.416793	0.740857	0.71054	0.55952	0.626768	0.436733	0.333142	0.399144	0.492236	0.559818	0.44733	0.22671	1.18742	2.22752	2.02173	0.737809	0.719161	1.0037	0.103647	0.861198	1.32924	1.12779	0.189541	0.743112	0.52588	0.535994	0.418508	0.442409	0.652783	0.570886	0.653068	1.09095
161.318	80.7179	1.17828	1.98699	0.961719	0.61036	0.264127	0.485473	1.23708	1.02177	0.340494	0.791064	1.34089	0.975726	0.606502	0.18933	0.3976	0.511729	0.340053	0.299059	0.429933	1.06193	1.29527	0.70656	1.21685	0.944947	0.469119	0.3712	0.253904	0.412447	0.374094	0.627773	0.609594	0.283474	0.528154	0.336397	0.47844	0.649408	0.799976	0.675484	0.697744	0.844002	1.31064	1.26585	0.829344	0.33781	0.814267	1.44082	0.970373	0.730348
132.138	65.3281	2.03249	1.66803	1.29512	1.57131	1.51029	1.03624	0.593732	0.370019	0.800611	0.927108	0.417173	1.69972	1.53217	0.0364541	0.388412	0.237982	0.908093	0.81067	0.332909	0.743265	0.610798	0.566283	0.363344	0.2225	0.241956	0.641038	0.723892	0.835475	0.489205	1.00666	1.50825	1.40248	1.23651	1.18976	0.345849	1.12096	1.00796	0.569879	1.19229	1.24346	1.32118	1.63724	1.70273	1.48203	1.3878	1.11755	0.606995	0.378016
103.244	51.5907	0.855377	0.794264	1.05921	1.26058	0.894977	1.53536	0.596863	0.356681	0.945912	1.76979	1.76883	0.494253	0.633412	0.951816	1.15549	0.807614	0.586385	0.887327	0.40288	0.669468	0.881769	0.587869	0.631368	0.941991	0.921355	0.572783	1.4767	1.43632	0.600638	1.15592	2.08738	1.52576	0.975273	1.08668	0.898688	0.55725	0.70956	0.964057	1.23258	0.157068	1.28632	1.2305	1.14449	1.4732	0.493468	0.175282	0.492237	0.380524
151.031	74.3986	0.935571	1.03207	0.415005	0.206419	0.476601	0.6954	0.467617	0.506688	0.308764	1.12132	1.71114	1.39833	0.365937	0.279454	0.571201	0.439318	1.46504	1.41977	0.533438	1.57726	3.09184	1.85211	1.54102	1.85323	0.901003	0.646466	1.24932	1.20267	0.128196	1.19386	1.63995	1.83344	1.42735	0.612072	0.504438	1.06376	1.80386	1.38733	1.27467	0.892782	1.16119	1.97479	1.63107	0.927883	0.371076	1.1259	1.38907	0.999181
142.597	71.278	0.972369	0.523643	1.61815	1.5065	0.381864	0.689965	1.10473	0.964565	1.38337	1.94518	1.53628	1.7496	0.556951	1.74101	1.70251	0.458364	0.218924	0.597807	1.60402	1.42626	0.580149	0.53223	0.691475	0.891967	0.872383	0.217729	0.442039	0.775663	0.337287	0.926652	1.51616	1.09537	0.258257	0.947931	1.09776	0.793721	1.56065	1.13149	0.772185	1.42651	0.511218	0.421085	1.19732	1.29065	0.781595	0.463095	0.456776	0.251525
162.301	80.2396	0.620495	0.32618	1.11859	0.992241	0.40999	0.312312	0.444539	0.635791	0.323632	0.433464	1.26094	1.26714	0.568537	0.365756	0.421625	0.13212	0.13196	0.0891875	0.166198	0.18844	0.615207	0.709087	0.31804	0.642277	0.760353	0.565503	0.373489	0.269369	0.467475	0.846739	1.01872	1.0576	0.280451	0.603203	0.564241	0.248357	0.554425	0.338037	0.52382	1.01195	1.16628	0.622292	0.705852	0.946094	0.86116	0.888213	0.436306	0.149367
150.408	74.3811	1.85814	1.29697	1.07521	0.267152	0.580645	1.38494	1.39615	0.794308	1.77284	1.89718	0.838464	1.75479	1.22695	0.501517	1.12114	1.83588	0.674065	1.17234	0.991276	0.651431	0.980662	0.232065	1.02149	0.14777	0.368189	0.778171	1.11615	0.592895	0.531532	1.41569	1.23712	0.49493	1.01334	0.761723	0.739281	0.351213	0.714769	1.66373	2.03605	1.39547	0.115419	0.95796	0.641115	0.89511	0.407317	1.17273	1.52262	0.321241
196.554	97.9837	0.589557	1.45784	1.67301	0.515071	1.68439	0.749096	1.5984	1.92054	0.524451	0.251926	0.346702	1.63217	1.7645	1.12483	1.07097	1.02992	0.709296	1.18637	0.512513	1.02816	1.03629	0.193314	0.183141	0.566421	0.236896	0.887691	0.669075	0.746564	0.817713	0.353458	0.89523	1.88352	1.60819	0.825284	1.07447	1.23751	2.05951	1.27202	1.00325	0.661335	0.19793	0.254885	0.534879	0.588137	0.872997	1.35859	0.358895	0.663867
233.388	116.438	0.535126	0.750107	1.2679	1.02791	1.13496	1.49342	2.47872	2.96526	1.71714	0.941079	1.06667	1.07762	1.82909	0.823621	0.403946	1.09392	1.77267	0.289678	0.9858	0.879555	1.45252	1.70924	0.735482	0.892053	1.00391	1.05294	1.14268	1.43468	2.02114	2.14027	1.98042	2.46588	1.2464	0.26521	0.733056	0.536384	0.408932	0.598807	0.95244	0.295708	1.30904	0.680986	1.36275	0.207311	1.10479	0.50505	1.33683	1.34516
158.073	78.6036	1.26133	1.39333	2.3509	1.58495	0.769821	0.698907	0.826245	0.108608	0.768934	0.516618	0.543265	0.490891	0.435872	1.19366	1.52987	1.26178	0.627178	0.677191	0.789565	0.871315	1.34132	0.376758	0.933002	0.947737	0.564118	0.599119	0.831214	0.266374	0.87066	1.39484	1.1809	0.948317	1.16832	0.78232	0.752978	1.56181	1.48632	0.456974	0.0524556	0.554608	0.355797	0.894425	1.33632	0.930054	1.33101	2.35725	2.36915	0.163101
174.773	85.8017	3.29505	1.06563	0.535573	0.421508	0.4097	1.05526	1.07803	0.40369	0.956577	1.42535	1.54522	1.57239	1.01237	0.654256	1.3177	1.56189	1.71716	0.754525	0.933478	0.782291	0.857313	0.960728	1.28809	1.11404	0.674807	1.17219	1.53104	1.41761	1.28882	0.754222	0.275432	0.237994	0.163156	0.444233	0.990132	0.796004	0.561708	1.22538	1.21077	1.25858	1.19082	0.389632	1.09288	2.15188	2.14459	1.14451	0.742513	1.84764
203.136	101.092	3.35442	1.65513	0.630585	1.07471	1.11945	0.279845	1.19161	0.219118	0.906579	0.634555	0.469942	1.11767	0.427753	0.142302	0.243479	0.268191	0.24056	0.477462	0.631153	0.235549	1.00466	1.45511	2.1282	1.30219	0.22696	1.62522	2.29215	0.891849	1.26643	0.888343	1.18647	1.70918	0.858931	1.48233	1.19245	0.312247	0.819511	1.44323	1.3855	1.63505	1.54322	0.941592	0.788828	0.430749	1.37509	1.86741	0.949454	0.723387
146.002	71.4441	2.08902	0.438175	0.648813	0.911783	1.78304	1.95043	1.71228	0.860383	0.892883	1.90619	1.35106	0.682735	0.72437	0.919551	0.459661	1.15399	1.90989	1.38927	0.43258	0.541429	0.326614	0.990108	1.38628	1.38645	0.869397	0.860609	1.38396	0.703331	1.47781	2.45738	2.80157	1.7596	0.582431	0.614449	0.632006	0.89031	0.947076	0.884921	1.07549	0.167014	0.341415	0.678604	1.08528	1.58688	1.10322	0.658088	1.11104	0.942799
233.755	114.527	2.8089	1.50542	0.547725	0.477456	0.796279	1.08479	0.508487	0.0804128	0.443124	1.31457	1.70698	1.60354	0.929012	0.240868	0.879983	0.902328	0.0740151	1.00641	0.829689	0.322246	0.295486	0.540741	0.620337	1.09617	0.653677	0.198912	0.985922	1.33701	0.481211	0.353588	1.17864	1.17773	0.505808	0.986735	0.794199	0.345122	0.638515	1.08797	1.30822	1.42811	0.951415	0.919278	1.20808	0.372317	0.626216	0.41923	0.350398	0.202456
132.986	66.5472	2.51311	1.95303	0.912054	0.596342	0.859938	0.798289	1.64206	1.45396	0.529689	0.761555	0.962327	0.0645274	0.664616	0.639306	0.968486	0.812501	0.805407	1.09566	0.822685	1.15513	1.26988	0.809888	0.983904	1.5223	0.503794	1.06734	1.85204	1.74807	0.811192	0.522825	0.869303	0.919345	0.551208	0.536507	0.111521	0.797751	0.581227	0.344433	0.349875	1.32771	1.0716	0.58827	1.0228	0.228703	0.532532	1.01082	1.50349	0.120789
173.975	85.42	3.01455	2.2343	1.30352	1.11601	1.03369	1.34401	0.688363	1.32151	1.67167	1.21418	1.5318	1.91359	1.21926	1.12833	2.06765	1.67826	1.31635	1.23671	1.06714	1.61209	2.26271	1.75884	1.65489	0.191538	1.02363	1.10581	1.11602	0.348043	0.664525	1.81727	2.33	1.85442	1.21327	0.768755	1.60774	2.1046	1.91219	0.990591	1.06982	0.432563	0.785383	0.271519	0.566577	1.28797	1.04277	1.1973	1.18537	0.400771
128.665	63.442	1.08342	0.303456	0.240231	0.332577	0.360835	0.244566	0.581267	1.0449	0.909968	0.173413	0.458956	0.353064	0.697481	1.11669	1.26664	1.02667	0.887387	1.03796	0.866292	0.199125	0.764896	0.90426	0.401055	0.405459	0.169596	0.437396	0.349295	0.176709	0.205384	0.505164	0.270759	0.495597	0.467832	0.135262	0.248553	0.61874	0.769408	0.651637	0.259058	0.14036	0.0795273	0.614693	0.999349	0.669412	0.291025	0.140912	0.173577	0.269922
142.683	70.6079	1.87902	1.93267	0.966079	1.0239	1.00081	1.12428	0.0947925	0.76204	0.560453	0.100465	0.480869	1.40961	1.35015	0.354195	0.426955	0.284372	0.836875	0.145269	1.12483	1.03553	0.320395	0.723678	0.174671	1.69464	1.35569	0.16786	0.210468	0.353457	0.539699	0.895927	0.0904324	1.48655	1.69307	0.458361	0.807581	0.825843	1.05894	0.870933	0.513249	0.440112	0.602578	1.74768	1.27035	0.964043	1.35614	0.871329	0.857407	0.667946
177.81	88.6897	1.3895	1.48444	1.09214	0.843661	1.65557	1.64988	1.26015	0.972305	0.0988498	0.875275	1.16346	0.65908	1.48446	0.950863	0.554209	1.26332	1.15138	0.595065	1.67085	1.86339	1.46315	0.342218	1.53016	0.838768	0.426955	0.64266	0.889148	0.437891	0.425566	0.225926	1.44053	1.59086	0.450182	1.15751	1.83589	1.62962	0.617817	1.61105	2.28519	1.25928	0.854056	1.01109	1.07215	1.17084	0.669276	0.583466	0.629796	1.92644
134.989	68.0084	1.40746	1.60026	0.950311	0.332998	1.34037	2.11537	1.10727	0.598806	0.584041	0.505349	0.764029	0.870988	0.18937	0.468512	0.254907	0.55758	1.17714	1.62938	1.80221	0.788774	0.379831	0.55562	0.661298	0.578126	0.72221	0.403691	0.693896	0.578686	0.409087	0.622178	1.26336	1.24179	0.90724	0.187012	0.571874	0.455821	0.111031	0.622854	0.52452	0.558412	0.747715	0.885971	0.548586	0.62912	0.721568	0.723341	0.800016	0.27708
208.205	103.337	3.20556	1.55229	0.952893	1.95721	1.26291	0.445927	0.649006	0.575086	1.07754	0.637948	0.344639	0.404004	0.863589	0.91056	0.289065	0.904778	0.752147	1.06647	1.04604	0.866142	1.02443	0.748818	0.286453	0.431611	0.788245	0.856409	0.604784	0.718686	0.911007	0.705471	0.942407	1.0462	1.19412	1.15962	0.681098	0.842216	0.317714	1.18368	1.09184	0.632161	0.236151	0.802654	0.376914	0.518692	0.873076	1.1934	0.990791	1.04065
140.156	69.7198	1.11933	1.04132	1.10561	1.22283	1.15795	1.13368	1.12569	1.31442	1.01201	0.849459	2.09674	1.2371	0.754686	1.97019	1.21787	0.231121	0.666858	0.832519	0.705112	1.00079	0.542887	0.386206	0.277419	0.941055	0.745977	0.813699	1.1318	1.13017	0.311347	0.477041	0.211543	0.302651	0.507739	0.182863	0.493266	0.40755	0.472313	1.02002	1.35954	1.82472	1.44394	0.636674	0.389195	1.14304	1.17019	0.575242	0.700574	0.759962
166.43	83.042	0.836095	1.12895	0.974885	0.431987	1.03109	1.27145	1.0592	1.46993	2.08045	1.29372	0.680718	1.45506	1.60368	1.44899	1.54026	1.48784	0.657451	0.683767	0.507367	1.01084	2.05946	1.43902	0.349258	0.540408	0.710116	1.26691	1.80951	1.43212	1.44623	0.842706	0.70645	0.428527	0.630355	0.205844	0.910439	1.41007	1.51918	0.681938	0.639934	1.10451	1.38678	1.60733	0.51613	0.607921	0.875423	1.67797	1.01539	0.90307
154.942	77.0923	1.17506	0.444491	0.422089	0.746565	0.916048	0.155431	0.318394	0.287488	0.187758	1.58847	1.47934	0.530883	0.727855	1.07662	1.51513	1.48799	1.33278	1.22734	0.982874	0.364639	1.045	1.24611	0.797345	0.54536	0.803689	1.39034	1.32408	1.22941	1.76333	1.36366	1.24149	1.63165	1.34564	0.919501	1.18989	1.55615	1.27242	1.07713	0.237749	1.54503	2.14519	1.12377	0.334531	0.669317	1.078	0.717308	1.17074	1.68748
122.022	60.8818	0.885171	1.51714	2.18334	1.75067	0.963504	0.864422	0.50236	0.647876	0.968483	0.390788	1.26701	0.994062	1.13944	0.682512	1.10252	1.34171	1.22087	0.470045	0.0505705	0.602378	0.663226	0.362339	0.743853	0.6262	0.47068	0.230336	0.971574	1.59375	0.959152	0.332409	0.911432	1.23053	1.30214	1.04792	0.570926	0.713307	0.846264	0.945696	0.915845	0.634073	0.175475	0.333663	0.895132	0.932491	1.05139	0.274133	0.72066	1.18213
165.772	81.2805	2.663	1.67771	0.879044	0.291236	0.697679	1.06082	0.791973	0.326273	0.194216	1.0906	1.64291	1.23159	1.0382	1.24119	0.648094	0.568702	0.976129	0.350727	0.335711	0.868961	1.3233	0.626324	0.852108	0.863335	0.702065	0.861055	0.507102	0.362002	0.787559	1.1241	0.992728	0.844516	0.872863	0.824544	0.929869	0.199579	0.437499	0.394968	1.06704	1.74721	1.4874	0.676889	0.40984	0.490969	0.206786	0.419386	0.457612	0.898437
101.306	51.2292	1.72457	1.87956	1.166	1.48564	1.53512	0.510795	0.632529	0.477725	1.21686	1.07275	1.02497	1.52893	1.96007	1.3002	0.276823	0.174565	0.617023	1.11443	1.36232	0.533211	1.09222	0.371962	0.564733	0.41472	0.57775	0.859387	1.20873	0.677331	0.307255	0.24824	0.798723	1.16516	0.276625	0.532457	0.602402	1.11056	1.08962	0.78052	0.248676	1.29352	0.93896	0.637818	1.50658	1.59623	1.14463	0.913828	0.575049	1.24396
193.258	94.2645	2.72515	0.884023	0.590178	0.896063	0.431369	0.993026	1.04962	0.665137	1.08514	0.554355	0.716562	2.18823	2.13096	0.876815	0.762811	0.81992	0.803743	0.745244	1.82299	2.11102	0.754634	0.552694	0.631101	0.217453	0.543475	1.21461	0.855435	0.421755	1.00069	0.590574	0.534292	1.23756	1.13765	0.503618	1.04188	0.960244	0.896666	1.42942	1.25681	0.835058	0.603979	1.5399	1.18227	1.26064	0.439759	1.51461	0.652687	1.40518
169.635	83.2499	1.79996	0.149254	0.686171	0.378293	1.06789	0.853443	0.294083	0.826596	1.56209	0.845523	0.325123	1.11376	1.20449	0.280485	0.287403	0.262171	1.72744	1.92319	0.965117	0.829704	0.89301	0.408229	0.144215	0.276112	0.536375	0.180431	0.213617	0.952638	0.335048	0.357253	1.45777	1.11893	0.955744	0.160463	0.495765	0.456039	0.661778	0.61946	1.9325	1.65762	1.10629	0.741546	0.441798	1.40526	1.28643	0.905234	0.754245	0.538347
119.673	59.041	1.89039	0.794889	1.62053	1.51753	0.525803	0.415694	0.68139	0.582742	1.3458	1.49023	1.36561	1.3084	1.59516	1.23433	1.71136	2.1367	1.00364	1.01307	1.14995	1.13914	1.45027	1.67206	1.30198	1.07257	1.43174	1.61234	0.673575	0.600118	1.15967	0.907118	0.850145	1.08708	0.445341	0.290387	1.11714	1.55825	1.1407	2.43047	1.76257	0.56039	1.25115	0.449787	1.14118	0.861448	1.24437	1.42971	0.550467	0.723996
156.475	77.1133	1.70114	1.06258	0.701214	0.977767	0.445122	0.841504	1.64734	1.6572	0.510894	0.799993	1.12353	1.27917	0.409063	0.563895	1.3053	0.911595	0.755695	1.34727	1.50363	1.42127	1.35186	0.346801	0.669651	0.691396	1.09595	1.27244	0.703067	0.520873	0.595945	0.400905	0.995931	1.39352	0.300229	1.15163	0.455236	0.735965	1.56771	1.76662	1.00866	0.751091	0.66464	0.660565	0.5647	0.138835	1.36564	1.08841	0.639282	0.492411
182.169	89.1599	2.62153	1.19944	0.593338	0.443034	0.824953	0.877307	0.403108	0.219154	0.223335	0.318749	0.70009	0.821904	1.24639	1.30105	1.2215	1.11756	0.804033	0.180921	0.60738	0.935494	0.761812	0.862737	0.852932	1.63592	1.39035	0.318685	0.887533	0.839059	0.529865	0.989023	0.678283	1.05918	0.836393	0.559876	0.523804	0.414853	0.613503	0.561709	0.657757	0.495819	0.275252	0.677637	0.354851	0.237188	0.116953	0.541754	0.530297	1.10317
105.696	52.7618	0.354391	0.691542	1.05045	0.488579	0.517795	0.919223	0.920234	0.400435	0.593176	0.124097	0.813723	0.579068	0.55343	0.488403	0.996571	1.08002	1.63238	1.1381	0.658372	0.44644	0.114785	0.250681	0.394976	0.44771	1.10971	1.42145	0.619254	0.8628	1.10332	1.3706	1.50118	1.45006	0.853492	0.840321	0.253242	0.983003	0.872001	0.168902	0.608129	0.892857	0.705442	0.562347	0.3372	0.139678	0.0397748	0.302922	1.75551	2.54792
293.015	146.323	0.771968	0.233237	1.33689	1.31763	0.472942	0.952599	0.987061	0.230409	0.254732	0.190134	0.473958	0.53657	0.49997	1.53309	1.88601	1.22078	0.179284	0.28232	0.46156	1.0469	1.02422	0.208144	0.793867	0.43717	1.70059	1.27399	1.31374	1.05438	1.01874	0.410437	0.226506	0.0432646	0.770934	1.50681	1.2259	1.40532	1.59749	1.06924	0.469756	1.02121	0.516192	1.61903	0.775634	0.597277	0.776111	0.950818	1.17188	0.505097
118.334	61.0816	1.66348	1.32279	1.42962	0.201152	1.11443	1.04762	0.517891	1.57957	1.65733	0.861273	0.28737	0.657602	0.358333	0.885477	1.00313	0.410088	0.578414	0.889322	0.456907	0.505061	1.12816	0.584098	0.118745	0.899428	1.66262	1.60846	0.0312006	0.940831	1.05177	0.49793	1.0549	1.1625	0.77125	0.362973	0.771014	1.02725	1.11586	1.16312	0.553519	0.632712	0.861616	1.18735	0.787786	0.372217	0.557916	0.448857	1.04194	0.853391
152.676	77.0758	2.55389	2.26015	1.49794	0.955779	0.172334	0.78681	1.13056	0.913709	1.20893	0.873612	0.270825	0.256103	0.482414	0.860969	1.04017	0.411379	0.360529	0.772078	0.604188	0.633192	1.14066	0.470479	0.902493	1.1695	1.02368	0.948515	1.34261	1.71545	0.908275	0.790299	1.24983	1.11976	1.41974	1.07199	0.631022	0.531371	0.82684	1.44904	1.13894	0.983261	1.43234	0.79097	0.961674	1.27191	0.634569	0.711596	0.507566	0.35214
[truncated: 2,151 more columns]

## Sheet: Figure 1f
Fig 1g. Temporal Fourier Transform data (unscaled) for individual cells used to produce average. Each row corresponds to the timecourse for one cell, each colum is separated by a frequency interval of 0.01175
226.812	106.789	7.84036	2.54725	1.3434	0.495349	1.12957	0.700889	1.45267	1.23418	0.825776	0.367261	0.673008	1.3516	0.670005	0.176502	0.424881	0.715062	0.411395	0.404636	0.909312	0.664779	0.452325	1.05851	1.54728	1.28539	0.134293	1.39194	1.58015	0.57579	0.700521	0.474218	0.372433	0.98844	1.13472	1.51636	1.34384	0.934567	1.06294	1.1314	1.29029	0.771296	0.619567	0.662844	0.869819	0.81475	0.530195	0.817067	0.639714	0.748885
352.943	167.613	10.5566	3.73464	1.43179	1.27512	0.755189	0.0140346	0.88301	1.07886	1.54708	1.01239	0.393609	0.761519	0.738455	0.423209	0.986914	1.66889	3.50298	2.6885	0.624621	0.470264	0.476941	0.992203	0.468362	0.135418	1.07952	1.49881	1.32135	0.882536	0.590474	0.852168	1.35012	0.914813	0.748163	0.654522	0.21637	0.571148	1.85103	1.7366	0.537709	0.396848	0.480106	1.06696	0.67672	0.479294	1.08783	0.836147	0.847373	1.46002
408.217	207.361	9.12995	1.35955	2.66927	1.19654	0.583576	1.14236	0.670351	1.28022	1.02844	0.566435	1.02734	0.530126	1.29658	0.789082	0.885485	1.6277	4.02193	3.4325	0.586893	0.317382	0.102128	0.730592	0.617212	0.455142	0.487902	0.930129	1.18289	1.85706	0.946419	0.210361	0.426093	0.832039	0.698656	0.540581	0.625651	0.511932	0.431586	1.05233	0.430048	0.244386	0.347609	1.46672	1.82704	0.593537	0.332092	0.580177	1.07912	1.85463
296.469	137.219	16.0007	2.93167	2.38407	1.60501	1.13485	0.488405	0.926328	0.6816	0.607168	1.43509	0.737617	0.434808	0.990964	1.20644	0.779681	1.96761	3.54821	3.01967	0.811198	0.809281	0.725514	0.722311	1.12568	1.43682	1.86804	1.53764	0.591021	0.449766	0.931059	0.978456	0.359619	1.61144	2.44706	1.19128	0.546092	0.489974	1.75422	1.20399	0.406587	0.159526	0.208316	1.37438	0.879917	0.666427	0.659749	0.602442	0.820056	1.54028
441.284	210.833	13.7858	3.36191	2.25761	1.05228	0.610715	1.08935	0.912492	0.240741	2.04011	1.81066	1.27832	1.11218	0.542132	1.1521	0.788164	1.19616	5.2275	5.37418	1.7815	0.394361	0.246353	1.29922	0.887886	0.461415	0.320545	0.529539	0.802858	0.573484	0.81193	0.229272	0.393001	1.10206	1.78819	1.38697	1.10909	1.95539	1.04704	0.30245	0.861622	0.295475	0.949364	0.0870456	0.935857	0.781876	0.993896	0.636802	0.644324	0.754521
504.299	252.018	6.14261	5.41557	0.168341	1.43156	0.700469	1.00338	2.17989	1.83875	0.799965	0.359861	0.83959	0.702699	0.600109	0.519961	1.06996	0.72094	4.0023	3.65864	0.718492	0.32984	0.408448	0.953786	1.18724	1.24531	0.813965	0.321152	0.343583	0.811103	0.413828	1.85378	1.65503	0.956857	1.16296	1.91502	1.63129	0.641753	0.448031	0.116784	1.07669	2.6333	2.76453	1.98966	1.42305	0.73159	0.968954	1.57972	0.368182	1.31253
442.451	226.403	5.98001	0.369865	1.28241	0.561299	0.883	0.31655	0.596791	0.646427	0.854372	0.673133	0.776782	0.631756	1.15529	1.66879	1.19966	2.29027	7.16724	6.21735	0.845547	0.673689	1.01373	1.69759	1.94662	1.2178	0.573797	0.630414	0.330247	0.728107	1.60351	0.863765	0.0537773	0.498965	0.777415	1.17528	0.875031	0.683548	1.45722	1.01618	1.03908	0.709847	0.736971	0.731747	0.981904	0.97352	2.21359	1.56754	1.29812	1.43609
598.18	310.012	15.1623	5.34213	1.57392	0.697442	0.932119	0.481717	0.722693	0.85357	1.07117	0.366598	1.27931	1.20893	1.52929	1.43504	0.472173	0.630017	5.574	5.54263	0.996182	0.213527	0.716262	0.957359	0.976149	1.68513	1.32513	0.199906	0.628054	1.4416	1.477	1.57935	1.53764	1.62132	0.992597	0.697934	1.11056	1.10123	0.786731	0.966446	0.834265	0.569258	0.734096	2.25406	2.10777	0.998433	0.763552	0.703634	0.731541	0.568641
731.155	367.989	3.51919	1.92469	0.836565	0.477524	0.286921	1.05623	1.1496	1.05319	0.784298	0.707682	0.615539	0.34726	0.310382	0.592306	0.615996	2.33878	6.78179	5.30266	0.571001	0.0514283	0.642642	0.781242	0.973699	0.370267	0.631599	0.849011	0.303795	0.909684	0.682634	0.283138	0.455301	0.847162	0.511876	0.397249	0.30894	0.860149	0.612055	0.257172	0.6558	0.573768	0.0841186	0.687972	0.829027	0.762499	0.32341	0.156886	0.399032	0.689625
512.797	261.665	14.9529	0.700615	0.649382	1.48026	0.641023	1.83054	0.897449	2.30633	1.36205	0.467563	0.643522	0.678915	0.835004	0.952229	0.705889	1.82652	6.87793	6.1442	2.81928	1.28601	0.81567	2.08226	2.16404	1.67561	1.6337	1.40316	0.970536	1.054	2.03686	1.04626	0.959459	1.503	1.21426	1.52809	1.74417	0.961767	1.20016	1.14068	0.975551	1.3779	2.23522	1.88117	1.16535	1.68409	1.27719	1.11913	0.531109	0.949275
286.238	142.863	0.625304	0.993598	1.77575	1.27109	0.999735	0.671143	0.81492	1.58359	1.75949	1.06034	0.7153	1.14099	0.811733	0.268111	1.18553	2.75802	5.52444	4.84458	1.58238	0.928984	1.35214	0.987963	0.366075	0.371941	0.483419	1.30153	1.15933	1.26021	0.708157	0.664763	0.423654	1.37457	1.85232	1.35785	1.18491	1.40611	1.09032	1.51311	0.74629	0.243474	0.228055	0.0335875	0.937721	1.60908	1.40006	0.921672	1.35798	2.00588
424.274	212.71	2.42158	1.2168	1.62589	1.58479	1.27339	0.369003	0.821812	1.46423	1.95914	1.73295	1.49055	1.03977	1.04396	1.87218	1.48829	3.10386	10.365	7.44277	0.618902	1.21066	0.587041	0.747202	0.600329	0.503316	1.03313	1.37838	1.31666	1.22986	0.719595	0.666146	0.605822	0.312976	0.149715	0.611962	1.92835	1.84337	0.882303	0.699486	0.989397	1.43011	0.786941	0.0753822	0.856131	1.10756	0.825896	0.824872	1.20387	0.991889
597.381	305.918	11.1582	4.57915	2.54697	0.526141	0.670278	0.412168	0.896303	0.544249	1.22968	1.86176	2.28884	1.38259	1.35751	1.68424	1.50161	1.52169	8.10228	6.86494	0.525462	1.21912	0.931431	1.26172	0.612803	1.88374	0.610277	2.28559	3.26201	1.56715	1.27825	1.92065	0.886601	1.04035	1.83243	0.711166	1.42633	0.679259	0.0653029	0.403771	0.544888	0.521207	0.730946	1.26115	2.0402	1.06921	0.655999	1.73675	0.592471	1.27963
358.308	166.832	9.64415	5.24384	0.847147	0.434215	1.15888	1.68334	0.760073	1.50234	1.44164	0.170661	1.38874	1.0507	0.414446	1.35107	1.40735	1.54576	6.44217	5.01456	0.0688856	0.875045	0.0810879	0.594845	0.65682	1.67757	1.16756	0.480259	0.494375	0.188982	0.59114	1.78849	2.81706	2.14243	1.06469	1.46154	1.64162	1.02684	1.18792	0.258682	1.06356	0.879392	0.374	0.183637	1.51188	1.58889	0.449205	0.959885	0.755855	1.62911
464.471	234.118	3.89659	2.44856	1.96607	1.30604	0.435946	0.376333	0.781557	1.10716	0.0854003	0.266184	1.35456	1.1321	1.64062	1.66026	1.18722	1.84624	6.30865	5.03926	1.48232	1.58493	0.922115	0.175821	0.930532	1.87682	1.71372	0.799924	2.13661	2.37245	2.78658	2.38807	1.18071	1.00184	1.01012	1.2031	1.2944	0.952338	0.160899	0.491247	1.49932	3.10731	1.72313	1.61681	0.677763	0.311672	0.894093	0.537534	1.06987	1.6688
427.518	212.98	0.367349	0.891984	0.594264	1.52974	1.23601	1.50425	1.55657	1.23966	0.727448	0.581524	1.44993	0.86406	0.566325	1.20543	0.469899	2.17911	6.79182	6.2227	1.56209	0.8698	0.845217	0.744239	0.75906	1.18358	1.30183	0.5875	0.732491	0.638966	0.905191	0.507286	1.13007	1.2307	0.0627489	0.3097	1.64856	2.02706	1.85678	1.65422	0.649142	0.350826	0.796557	1.40165	1.16399	0.68179	0.933186	1.07595	0.897595	1.4557
483.105	237.063	3.3123	3.86258	1.43889	1.50717	2.43208	1.8143	0.669605	1.55476	2.01498	2.21304	2.96809	2.97625	1.64878	0.799559	1.16739	1.98411	6.60457	4.73096	1.1704	0.732071	0.808983	0.865754	0.41482	0.947289	0.922205	0.379728	0.942656	1.43487	1.03894	0.489501	1.05921	0.495149	0.649218	0.74351	0.710348	1.2025	1.16055	0.304065	0.717794	0.716793	1.6245	1.53535	0.634409	1.10829	0.836981	1.71405	2.66664	2.1995
815.311	409.844	4.10674	2.02009	1.39505	0.471779	0.17327	0.164384	0.314772	0.635295	0.707035	0.708883	0.799887	0.341396	0.522933	1.16971	0.538943	2.29072	6.64763	5.6301	1.39377	0.75758	0.0499287	0.202592	0.563961	1.01093	1.34204	1.4812	0.420515	0.292697	0.658886	1.29381	1.05797	1.10998	1.30694	0.576823	1.19975	1.0065	0.413252	0.502038	1.22193	0.628783	1.05517	0.417397	1.09252	0.407342	1.89741	1.65437	1.0654	1.13855
500.794	242.782	6.16222	4.42402	2.92833	2.32776	1.39639	1.61376	1.67104	1.20405	0.343062	0.822578	0.257854	0.801009	1.05108	1.30139	1.05466	2.85034	7.43414	5.81555	1.95744	1.71202	0.445338	1.94347	2.11542	0.6018	1.16166	1.26699	1.0513	1.54075	0.919124	0.837044	1.42484	0.209687	0.75326	0.696619	1.50356	1.17852	0.17258	0.518559	0.186828	0.592417	0.53559	0.956039	0.952267	0.483714	0.37745	0.746099	0.707431	0.73033
574.339	293.51	7.99041	1.03449	0.773375	1.98728	0.172217	0.352928	0.495101	0.607993	1.2309	1.9079	0.780396	1.16438	1.75725	2.09187	2.52498	1.28835	7.63304	6.57525	2.06011	1.93701	1.38722	0.17027	0.741759	0.847304	1.37155	0.451801	0.666167	0.112224	0.364539	0.0331065	0.505566	1.21285	0.997585	1.35699	1.14269	2.09819	1.18642	0.647223	0.567928	1.27282	1.12608	1.07814	1.25301	1.4753	0.951851	0.203211	0.0302567	0.459669
424.186	216.951	11.6347	3.91513	2.14535	0.744626	1.92646	2.93852	1.24863	0.4186	1.29333	1.66921	0.465181	0.339278	0.277207	0.024021	0.34807	2.05193	5.93107	5.06036	0.869473	1.06567	1.08652	1.13388	0.0519011	0.723661	0.78464	0.164171	1.84001	2.03623	0.389214	0.629863	0.438826	1.11647	1.01435	0.664229	0.910731	0.538116	0.868649	1.62057	1.11202	1.8843	1.90166	1.16038	0.326303	0.91774	0.822189	0.873556	0.494375	0.888291
667.286	340.545	16.2301	3.42036	0.623792	0.591953	0.50986	0.756461	0.223261	0.914461	1.02634	0.427629	0.5612	0.183043	0.891132	1.25667	1.23239	2.32404	6.74007	5.23069	1.20345	0.556023	0.688054	0.734051	0.198553	0.0534875	0.959211	1.38096	0.763363	0.537226	0.329094	0.23585	0.277365	1.199	0.914067	0.501509	0.449236	0.405331	1.03048	1.53837	1.43148	0.873584	1.06505	0.727577	0.14454	0.495745	0.473806	0.585585	0.789685	0.717963
311.117	148.305	6.27549	0.570612	1.84908	0.857194	0.574381	0.812788	1.0986	1.4311	0.847935	1.12933	1.87953	1.74174	1.17245	0.718913	0.599842	1.84988	5.25394	4.23414	1.05864	0.546398	1.13875	1.35465	1.18971	1.36888	0.750962	0.192842	1.49001	1.4474	0.723398	0.873368	0.618339	0.875656	0.782732	0.892241	0.726176	0.695493	0.5444	0.969732	1.1167	0.827209	1.40628	1.9752	1.16855	0.311212	0.423085	1.16622	1.3135	0.729732
533.523	276.884	12.5237	4.02586	1.80746	1.74245	0.576158	1.0098	1.17372	1.36801	1.65022	1.79472	1.57184	0.947603	0.844885	1.58981	2.1771	0.294783	3.50843	0.87343	3.35107	1.88071	1.80725	1.15806	0.698275	0.943396	0.528947	0.461532	0.376349	1.21667	1.39083	0.741166	0.734881	0.451623	1.11205	1.67742	1.75195	1.5426	1.44974	1.08306	1.1993	0.574388	0.651425	0.605598	1.86822	1.48078	0.139005	0.73477	0.806903	1.00059
658.324	336.993	9.91364	3.65383	1.31965	0.658459	0.407912	0.359353	0.560409	0.946418	0.615331	0.397194	0.132097	0.842987	0.882979	0.767081	0.480892	3.32252	8.79864	6.93834	1.72649	0.20446	1.10533	1.08871	0.937909	0.466985	1.7694	0.75471	0.330613	0.821168	0.722783	1.66803	1.16066	1.28751	0.793123	1.67121	1.45938	0.786193	1.97027	2.00598	0.841044	0.603023	0.597206	0.518613	1.32566	0.418954	1.1321	0.819453	1.92975	0.374136
498.076	256.45	19.1107	3.5872	2.93219	0.696621	0.54275	0.919806	1.47762	0.91928	0.710586	1.69803	3.13411	2.62056	1.85392	0.883024	0.597984	0.371253	4.30426	3.68826	0.331288	0.59937	0.20864	1.37073	0.932067	0.600223	1.72566	1.34998	1.28985	1.06966	0.597896	0.725979	1.12642	2.17293	1.73808	0.595816	0.00890237	0.592329	1.44384	1.11928	1.42305	0.263845	0.724949	0.500703	0.210402	0.369615	1.71496	2.68865	1.40246	1.56038
609.88	308.587	3.91829	0.300333	0.905866	0.831896	0.661918	1.70365	1.69507	1.38415	1.98081	1.94334	1.06071	0.322989	1.06294	0.528869	0.325647	2.21156	7.12567	6.2207	1.5249	0.609923	0.828404	1.48858	1.72058	0.799884	0.637243	1.06524	0.819455	0.155719	0.189255	0.147308	0.807319	2.18231	2.30034	1.47406	1.47784	0.811943	0.608048	0.889112	1.44271	1.03465	0.456148	1.46037	1.79387	0.901087	1.16014	1.52646	1.13183	0.303565
632.535	313.706	14.3042	3.29915	2.28602	3.66933	3.51293	1.30152	1.23561	2.11425	1.74259	0.567616	1.3214	2.42499	1.16759	0.647162	1.35007	2.21183	7.43222	5.79766	0.87272	0.729057	0.598214	0.729697	0.378479	0.00672631	1.69813	1.3559	0.00532294	1.16921	1.79123	1.00317	1.77292	2.18741	1.36419	0.663791	0.667301	0.668114	0.86499	1.39652	1.39572	1.58134	0.94072	0.982415	1.0277	0.438328	0.255141	1.24421	1.75621	0.615199
408.065	196.232	17.43	4.70231	1.25931	0.740227	0.0992534	0.292272	1.09616	0.371605	0.523578	0.243554	0.628072	0.923084	1.15182	1.78616	1.13265	2.15006	6.5969	5.90312	1.76873	1.27659	0.774767	0.33601	0.788925	1.58183	1.70002	0.886435	1.05512	1.43576	1.40711	0.713921	0.166641	0.0482158	0.273566	0.869274	1.6746	0.683436	0.439818	0.492598	1.00107	0.54891	0.232783	0.602495	0.370326	1.09739	1.60813	1.43428	1.22035	0.624738
629.64	327.801	18.1491	1.97514	2.20114	0.552367	0.604537	0.988738	0.682572	0.249502	0.941419	1.19479	0.848333	0.186827	1.04693	1.14991	0.24705	1.98909	6.18828	5.98337	1.08124	1.08611	1.59172	1.29966	0.753197	0.658298	0.78406	0.111606	0.360424	0.254652	0.136076	0.35091	1.10547	0.920615	0.39944	1.18744	1.58407	1.06299	0.917644	1.25131	2.39149	2.83302	2.06592	1.45249	2.01382	2.25456	0.943984	0.552236	1.60913	2.39458
657.309	325.819	6.35384	2.59746	2.21549	0.889343	1.21883	1.20788	0.966722	0.51193	1.29624	2.20971	1.73661	0.523566	0.761805	0.634927	0.844235	1.52086	6.51297	4.41098	1.12837	2.04847	1.34408	0.161371	0.820352	1.31541	0.633492	0.547082	0.826551	0.8194	0.902103	0.998786	0.684533	1.10992	1.51133	1.54798	1.52172	1.18934	0.758132	0.479608	0.879174	0.286848	0.400271	0.729118	2.2486	1.81646	1.13807	2.01181	0.565686	1.17114
696.296	356.773	14.5133	2.94694	1.42368	1.19035	1.65319	0.733685	1.32447	1.62024	1.57679	0.696846	0.966677	1.07409	0.495836	1.34583	1.22819	1.41125	5.95114	5.30274	1.12538	0.375322	1.09764	0.613555	0.572842	0.965301	0.575667	0.989766	1.54461	0.589079	0.633377	0.0693484	0.92181	1.43929	0.822664	0.637663	1.27845	1.86686	0.6488	1.03865	1.05551	0.728873	0.313489	0.360499	0.424565	0.524173	1.63004	1.45633	0.783313	0.903774
568.761	281.315	9.42364	2.56377	1.69347	1.39387	0.97863	1.21509	1.24037	1.23458	1.00969	0.918681	1.50285	0.434407	0.486511	1.84663	0.897596	1.79928	5.06001	4.0295	0.497173	1.40508	1.65086	1.00524	0.716934	1.3801	1.60818	0.824187	0.547914	1.36005	2.15352	2.00094	1.39326	1.51016	1.75	0.455697	1.07298	0.341191	0.870508	0.188993	1.05545	1.82677	1.92049	0.71447	0.755651	0.378041	1.43998	1.87918	1.20586	2.38489
583.993	290.855	13.5023	1.84128	1.29139	1.11452	1.1531	0.666303	2.02671	1.28351	0.715418	0.548772	0.245015	0.834274	0.73719	1.52868	0.241402	1.14284	3.85825	2.75405	0.667212	1.31901	0.325146	0.69485	1.13474	0.667292	0.787006	0.0520305	0.0941482	1.11163	1.75449	0.800073	0.350122	0.785841	0.712524	0.482488	0.161849	1.08286	1.12026	1.30344	0.877248	0.242793	0.231314	0.630667	0.687765	0.334409	0.826821	1.34906	2.21836	1.75409
505.377	279.126	24.3481	10.7984	7.41427	1.33404	2.55357	1.19165	0.511356	0.750295	0.854789	1.47878	1.51424	1.69958	1.7274	1.4208	2.2347	0.159623	4.18066	3.27031	0.129931	0.838675	1.5341	1.4966	1.17359	0.911435	1.05911	0.690332	0.100194	0.934035	0.340318	0.283592	0.826453	0.723175	0.637048	0.178954	0.850378	1.68592	2.11934	1.38491	0.749234	0.405321	0.649742	0.691918	0.517937	-0.0112431	0.430899	0.737602	0.957682	0.549664
621.721	320.636	10.4297	2.35545	0.786805	0.553737	0.594142	1.2029	1.13016	0.840664	0.327668	0.645514	1.00889	0.646569	0.352688	0.3218	0.439083	2.56776	6.03689	4.16034	0.67822	0.353975	0.749812	0.96448	0.545324	0.286723	0.440902	0.859625	0.485675	0.540131	0.383216	1.19853	0.54547	0.241667	0.278288	0.790835	1.35306	0.923468	0.359284	1.06963	0.583187	0.46652	1.02421	0.977843	0.735114	0.14695	0.495687	0.935132	1.07463	0.823747
801.116	403.131	3.92705	2.82693	1.20236	1.08476	1.07337	0.104778	0.467504	0.105622	0.156372	1.06847	1.68981	1.02568	1.11222	1.65589	0.770729	1.88189	3.69445	2.45495	0.542044	0.580077	0.279612	0.260615	0.219021	1.12884	1.79808	1.17225	0.446027	0.861903	0.345	0.588593	1.05962	1.14832	1.04452	0.508311	1.0864	1.25843	1.87676	2.46741	1.00023	0.723691	1.35291	1.47803	1.49172	0.964247	1.11078	2.72562	2.49847	0.507475
535.448	267.743	11.8535	1.14458	2.3551	2.18406	1.50244	1.27106	2.06227	2.41903	2.63954	1.8917	0.458883	1.5301	1.23496	1.24242	1.41108	2.55326	3.76498	2.35531	1.00815	1.31013	1.82572	1.46896	0.346763	0.554915	1.09597	0.753946	1.17689	0.35686	0.802637	1.22912	1.08746	0.888973	0.92256	1.03894	0.757075	0.489744	0.706604	1.82293	1.33123	0.502223	0.937235	0.967425	0.373651	0.161319	1.03717	1.4474	0.386298	0.694954
780.739	392.985	5.96049	4.11649	0.650361	0.982761	1.09953	1.6956	1.26724	1.54794	2.40863	1.4754	1.11047	0.886701	0.454656	2.25323	1.63013	1.4352	2.60739	1.76944	0.41551	1.25688	0.843047	0.566703	0.314127	1.13783	0.560364	0.422539	1.15703	0.868146	0.864641	0.875933	1.72851	2.06361	1.46257	0.877575	0.325779	1.09398	1.40995	0.766132	0.845435	0.799583	1.21002	1.11217	0.768614	0.546838	0.686465	1.03056	0.798185	0.426062
637.41	320.136	2.60556	1.70623	0.317348	1.44048	1.42393	1.00141	2.14079	2.43738	3.40752	2.87052	0.931093	0.356875	0.360442	1.04427	0.288206	2.36861	5.72022	3.5889	1.45538	2.65433	1.96744	0.970601	0.25777	1.53235	1.76314	0.906248	0.425794	0.0965801	0.231776	0.739371	0.454046	0.203828	0.138955	0.939141	1.07706	0.393709	0.481951	1.31439	1.96794	0.75503	1.1211	0.315695	0.565467	0.670271	0.882669	1.0868	0.678165	0.184645
731.759	373.522	9.24117	1.34992	1.70678	0.675442	0.323796	0.329742	0.776059	0.536688	0.740593	0.632491	0.632179	0.992947	0.930555	0.813404	0.654703	2.21121	8.24973	6.68678	0.132573	0.464748	1.30747	1.36433	1.00978	2.02945	1.08565	0.939458	0.216341	0.973328	1.4217	0.286242	0.702182	0.764636	0.659355	2.44639	2.17607	1.57528	1.12269	0.251344	0.63059	0.614543	0.527084	0.161023	0.884236	0.609353	0.647229	0.92182	1.8058	2.83143
559.243	277.574	1.77019	1.16292	2.10471	1.13235	1.78837	1.76602	2.49136	1.75687	2.15137	2.46352	2.55364	2.12566	2.13003	1.42023	0.818023	1.9729	6.88014	5.33939	0.588082	0.137953	0.124645	0.24605	0.846429	0.989283	0.838426	1.53923	1.31035	1.09564	0.925308	0.798083	0.874106	0.0533015	0.855082	0.129799	0.882375	1.90632	1.29785	0.961237	1.51375	0.764996	0.851316	1.11164	1.64607	0.66022	2.21818	3.44638	2.92403	1.44181
545.93	282.646	10.6343	3.17874	1.30784	1.7322	1.19417	0.0620801	0.495789	0.449816	0.813821	1.09738	1.4644	2.18127	2.57325	2.31184	0.622339	1.45876	6.38633	5.58793	1.05806	0.500967	1.36031	1.55843	0.938356	1.573	1.14754	0.407205	1.10715	1.41508	1.10919	1.10648	1.27236	0.5521	0.679276	1.10324	1.62677	0.848509	0.620103	1.05195	0.386316	0.735328	1.41418	2.21025	0.913643	0.572177	0.574911	0.406848	1.1027	1.37289
824.392	415.355	2.91698	1.11397	0.188236	0.912759	0.641293	0.825749	0.515166	0.668586	0.174251	0.708152	1.03175	0.341788	0.328301	0.750737	0.981256	1.6609	3.86309	3.41771	1.19769	0.670619	0.591095	1.36639	1.78689	0.976881	0.943813	0.99098	0.973631	1.15735	1.03796	0.719427	0.151399	0.326802	0.403616	0.133335	0.545925	0.399449	0.282515	0.761047	1.26611	0.778359	0.109247	0.53794	0.547865	0.744869	0.844904	1.40374	1.37947	1.53517
566.695	278.667	4.17398	2.46737	0.826015	0.703929	0.885366	0.992194	1.82037	1.64456	1.77896	0.677211	1.41744	2.07257	0.604709	0.905641	0.537828	0.964199	4.4444	3.72355	0.37978	0.910101	1.34168	0.548113	0.368716	0.395151	0.312237	0.512121	0.765472	0.868919	1.15518	1.02525	1.74806	1.71485	0.813326	0.708433	0.753871	0.458614	0.259164	1.43476	1.76668	1.1306	0.441274	0.724557	0.536228	0.616596	0.152169	1.37127	1.60002	1.62846
774.611	389.333	3.04581	1.87094	0.970365	0.176686	0.967862	1.6907	0.856528	0.243434	0.349211	0.229455	0.0499242	0.703108	0.587123	0.839369	0.938618	2.29074	4.10561	2.84663	0.84015	0.0892686	0.646293	0.609299	0.572474	0.785761	0.785178	0.375136	1.48043	2.52702	1.76007	0.355058	0.504469	0.350262	0.800462	0.635921	0.238698	0.288964	1.24286	1.9142	0.902107	0.672469	1.91439	2.26671	1.50439	1.19159	1.2414	0.514137	1.85102	2.2834
635.086	321.19	10.7483	0.598183	1.29139	0.380308	0.89266	1.12279	1.18478	0.150429	0.827312	0.941947	0.37197	0.959806	0.872785	1.60607	1.35257	1.73195	6.39297	5.58353	0.920764	0.995319	0.353531	0.748424	0.983347	0.577802	0.347868	0.200018	0.52379	1.38845	1.59365	0.307585	1.04783	0.744131	0.245414	0.297981	0.535586	0.933792	0.788773	0.37366	0.876948	0.497958	1.47394	1.50154	0.729864	0.74748	1.00957	1.40862	2.03202	1.25281
788.038	391.522	5.84574	0.839899	1.46163	1.54664	1.6823	1.14521	1.73792	0.558759	0.233773	0.667395	1.18037	0.718572	0.820824	2.0605	1.39984	2.14343	4.62536	3.17663	0.811919	2.11238	2.30032	1.51149	0.670321	0.952697	0.813428	0.361735	0.132577	1.06827	1.17487	0.418478	0.870851	0.75127	0.653507	0.98669	1.14032	0.877447	0.787651	0.544833	0.165206	0.661404	0.433585	0.825526	0.948859	1.25737	2.20608	1.07715	0.746226	1.15705
651.404	332.373	7.21392	0.721939	2.32044	0.797065	0.599967	0.726092	0.998222	0.705583	0.558735	0.569969	0.561587	0.569781	0.161176	0.297018	0.514898	1.48559	5.6359	5.17773	0.691673	1.16386	0.576912	1.68423	1.63201	1.19443	0.571559	0.361769	0.515898	1.1486	1.17399	0.710502	0.518903	1.19929	1.13584	1.45216	1.65134	1.1276	1.24164	1.1585	0.933355	0.7951	0.287427	0.881688	1.00806	0.710666	0.618889	0.351957	1.71696	1.75005
587.359	289.693	7.243	2.9649	0.735348	1.51594	1.19356	0.743347	1.04775	0.741928	0.598088	0.78226	0.753411	0.75888	0.688845	0.504005	0.10911	1.45412	4.11739	2.92647	0.166455	1.14665	0.948248	0.243758	0.481181	0.6888	0.7208	0.674213	0.797607	0.676449	0.386201	1.22968	1.66335	0.502795	1.19531	0.35475	0.142264	0.744287	1.47169	0.801144	0.494412	0.879913	0.200276	-0.0289474	0.891974	1.14752	0.870726	0.425225	0.20879	0.760259
654.17	327.725	10.3099	1.7746	1.08801	0.264189	0.925787	0.78358	0.33717	1.29729	0.719416	1.258	0.277812	0.461843	0.225858	0.532034	1.27346	1.98939	6.39212	4.72157	0.604469	0.722746	0.224319	0.605984	0.348041	0.832458	1.20415	0.688869	1.03173	1.0988	0.338145	0.599839	0.49802	0.807353	1.17556	1.00957	0.249848	0.780189	1.20583	1.40424	1.14039	1.51914	1.46605	0.162323	0.946868	0.17603	0.496954	0.291943	0.728787	0.757271
646.524	326.009	13.8594	1.30193	0.369435	0.105587	1.04862	1.55365	1.68297	0.639027	0.41985	0.887579	1.32337	1.19478	0.423313	0.601448	0.404866	1.81815	6.47128	6.0082	1.15997	0.678496	1.06415	0.345237	0.993282	0.46893	0.0400568	0.774042	0.698767	0.825929	0.0078136	1.18946	1.88681	1.5616	0.62542	0.522842	1.04708	1.30436	0.413956	0.357189	0.311708	0.532802	1.052	1.53841	0.859302	1.16633	1.11621	1.42338	1.86501	1.39994
564.599	289.163	9.25715	1.40618	1.9079	0.713077	0.130673	1.96674	1.95271	1.08621	0.902732	0.958756	0.925685	1.67507	2.40117	1.71947	1.10766	1.86547	4.4272	3.15824	0.191094	0.465236	1.23057	1.66822	1.32934	1.8727	0.939968	0.200013	0.513362	-0.0732682	0.102028	0.277639	0.346268	0.776916	0.930389	1.29894	2.24303	1.97092	1.15176	0.829258	1.2219	0.553508	0.641174	0.862977	1.3086	1.1943	0.734728	1.53605	1.43696	0.753823
585.717	301.226	7.59155	2.45745	3.60457	2.11413	2.57362	1.86163	0.567001	0.47789	1.30587	1.64688	0.84385	0.460661	0.414713	0.955045	2.09708	1.92182	6.87795	5.91951	0.457815	1.43372	1.59885	1.75459	0.91587	1.03111	1.60435	1.70534	1.07441	0.643822	0.602653	0.658532	0.876789	0.68714	1.59667	1.21611	0.912199	0.724413	0.762585	1.45327	1.94747	1.89422	1.70604	1.49508	1.22919	0.37251	0.898403	1.15291	2.54747	1.3789
586.573	291.899	0.290639	0.28017	0.174443	0.741682	1.12105	0.284349	0.698352	0.796992	1.01457	0.597026	1.05479	1.56746	0.99965	0.41302	1.0147	2.76107	8.02394	5.95769	0.314912	1.19083	0.873805	0.246415	0.646338	0.765738	0.96496	0.445597	0.709405	2.18944	2.21995	1.20286	1.63833	2.0285	1.41399	0.650809	0.402541	0.406157	0.183767	0.208002	0.646733	0.798442	0.232506	0.574372	0.309407	1.01919	1.11215	0.625131	1.13023	1.95161
570.036	291.332	5.92494	1.04079	0.127152	0.691915	1.41664	1.0939	0.431554	0.661904	0.642923	0.734775	0.288655	0.320664	1.13646	1.05641	0.802214	1.24854	5.41092	4.2016	0.0786822	0.500129	0.364348	0.143853	0.750375	0.623976	0.70264	0.250094	1.82583	1.9669	0.908216	0.765123	0.751903	1.64115	1.52093	0.581568	0.981439	2.08289	2.16358	1.29148	0.525239	1.32882	1.96152	1.96879	1.38969	0.733844	1.18183	0.596818	0.564001	0.970753
453.51	221.679	5.25094	2.9845	1.78175	1.32845	1.61715	0.79903	1.41235	1.32241	0.412454	1.19363	0.311267	1.19498	1.64396	1.68084	1.49022	3.41131	5.83825	3.73136	1.13062	1.42635	0.731724	0.2599	0.408944	0.969291	0.0799703	0.157598	0.682974	1.15313	1.6341	1.67314	0.508898	1.24173	2.65019	2.68794	1.15863	1.05928	0.74796	0.680972	1.48152	1.25163	0.24663	0.472092	0.814563	0.706471	0.760569	1.5826	1.12006	0.191119
882.945	458.574	14.421	2.30235	1.77771	0.663324	2.04123	1.54827	0.62134	0.218776	0.106317	0.69655	0.171656	0.210389	0.314565	0.571712	0.659893	1.1942	3.32226	3.04339	1.015	0.322846	1.09294	0.903141	0.299749	0.279414	0.608131	0.401294	0.696326	0.58665	0.0790554	0.493058	0.98146	0.834104	0.999359	1.24022	0.606231	1.44789	0.79753	0.958879	0.721349	0.525661	1.08952	1.67914	1.42465	0.281218	1.70933	1.68935	1.71466	2.53034
569.672	296.332	11.3278	1.05553	1.04738	1.70549	1.1061	1.17208	1.12902	0.807673	0.623824	0.846076	0.700381	0.866748	0.148272	0.661214	1.91424	0.441343	6.11695	5.24664	0.940577	0.484589	1.49373	1.54267	2.05807	1.8512	0.479222	0.685039	0.439569	0.169367	0.335954	0.663362	0.704138	1.29795	1.95281	1.37141	0.794003	1.60443	0.506023	0.541631	0.0980891	0.353322	1.10622	0.85373	1.41767	0.862963	0.214366	0.672206	0.719078	0.374895
680.183	339.871	0.504418	1.47638	1.5163	1.03428	0.61837	1.37716	1.06972	0.485954	0.380159	0.793077	0.96945	1.04609	0.604509	1.02352	0.829527	0.826162	5.28546	4.26634	1.51285	2.15197	1.76135	0.995486	0.190996	0.393635	1.01769	1.17039	1.06729	1.34428	0.631871	0.37691	0.597225	1.18788	1.43316	0.313861	0.405256	0.748482	1.02869	1.32778	0.41148	0.853273	0.256477	1.03231	0.696428	1.20587	2.52011	2.6104	2.69084	2.35586
640.706	329.962	12.5807	2.04463	1.4147	1.66381	1.33597	1.19688	2.13488	2.21529	0.430337	0.590477	0.408357	0.94434	0.745231	0.500873	0.362726	2.43189	6.63432	4.88866	0.516684	0.506455	0.479334	0.214887	1.014	0.828841	0.351942	0.501433	0.631372	1.37541	1.32105	0.66353	0.626814	1.04133	1.08287	0.966049	1.72076	2.88342	1.87357	2.25338	1.81805	1.47575	1.20831	1.60051	0.756582	1.70503	2.34593	1.94001	1.91822	2.17927
629.315	314.922	5.82653	3.06868	0.977878	2.0999	1.28904	0.259813	0.925598	0.671258	1.13897	1.31467	1.61639	1.4597	0.946067	1.2816	0.770036	1.78586	5.71833	5.03508	1.13599	0.453707	0.919247	1.87404	1.36859	1.56729	1.46389	0.597506	1.0278	1.67754	1.06851	0.672751	1.40296	1.25263	1.13578	0.140998	1.1762	0.664408	0.57305	0.573905	1.15419	1.56246	1.17917	0.773291	0.836113	0.130632	1.37859	2.07608	1.87244	1.37799
591.937	296.793	4.27162	3.42777	0.537645	0.939876	1.61756	1.63567	1.30223	0.388247	1.51419	1.5369	0.646555	0.618098	1.07079	1.33649	0.809132	2.07505	6.38442	5.4792	1.1925	0.617218	0.323737	0.791824	0.648674	0.598491	0.698681	0.807451	0.897245	1.00819	0.20307	1.2959	1.56998	0.393615	0.826662	0.168727	0.825312	1.6866	2.26459	1.46405	0.670292	1.42344	1.53111	1.31516	0.996889	0.675908	1.14439	1.76369	2.10917	1.49989
593.883	299.014	3.62165	1.75774	1.79649	1.02831	0.585515	0.431421	0.809622	0.353665	0.94758	0.89346	1.31095	0.725791	0.748266	0.894454	0.532925	1.46524	5.28493	4.04383	0.867531	1.50406	0.88536	0.464306	0.396381	1.38961	0.452109	0.401887	0.872315	0.466371	0.48547	0.284012	0.608243	0.530008	1.03251	0.319966	0.996985	1.5463	1.1136	0.230416	0.957855	0.6553	0.700702	0.650441	1.15773	0.576293	0.377142	0.37666	2.47107	3.00251
727.043	365.62	7.9796	1.58764	1.32611	1.87075	2.7674	0.413926	0.948287	0.818918	0.974343	1.15133	0.60589	0.577034	1.33629	1.63552	1.8269	2.68145	5.27201	4.7058	2.11977	1.6691	1.02715	0.716218	0.721984	0.209625	0.379436	1.08071	1.04938	1.47655	1.22579	0.755978	0.0702365	0.590529	0.640691	0.283165	0.647344	0.834669	1.03416	1.69597	1.69201	1.56557	0.854035	0.147248	0.885044	0.604112	0.769641	1.31137	1.72315	1.67375
[truncated: 2,150 more columns]

## Sheet: Figure 1g
Fig 1g. Temporal Fourier Transform data (unscaled) for individual cells used to produce average. Each row corresponds to the timecourse for one cell, each colum is separated by a frequency interval of 0.01175
609.935	304.816	8.83729	0.112265	0.070891	1.13033	1.01552	1.06836	2.27054	1.11724	0.198893	1.37402	1.75716	1.36309	0.426431	0.950308	1.89399	2.08546	1.36409	1.04788	0.802861	1.00294	0.924313	2.0966	1.50754	0.82143	0.823046	2.32027	2.07076	1.28866	1.33714	1.07128	0.991592	1.97132	3.18235	2.5918	0.792248	0.884278	0.511512	0.122139	0.675611	1.17474	0.674668	1.67325	1.40665	0.810252	0.216064	1.51854	1.76641	0.252084
524.099	258.664	10.4147	2.68281	0.822839	1.60769	0.821396	0.417229	0.72134	0.133992	0.616025	0.751956	1.11072	1.44431	1.44312	1.13556	0.275752	1.49999	2.28538	2.30592	2.12439	1.54707	1.07684	0.196421	0.267002	0.456434	0.398442	0.460763	0.719307	0.312576	1.32194	2.16061	2.1586	2.1448	1.91359	1.33839	0.754204	1.30812	1.26146	0.891491	1.13342	1.84454	1.29841	0.800127	1.18291	0.624329	0.879308	1.19342	1.10605	1.05152
393.87	194.038	2.11038	2.02368	0.575671	0.682885	0.583143	1.05814	0.567077	1.05424	1.32846	1.42709	0.64873	0.902045	1.30828	0.368776	0.663235	0.476174	0.32295	1.46593	2.13144	1.81694	1.07831	0.634353	1.46567	0.866863	1.00343	1.07872	0.190748	0.429576	2.38235	2.13184	2.85835	2.12305	1.56713	1.22016	0.962264	0.833897	1.02216	1.75382	2.34795	1.32729	1.16867	0.886432	0.832063	0.456406	0.991704	0.629623	0.747835	1.44557
287.028	144.397	2.05127	2.50688	0.684083	0.13011	0.334775	0.353915	0.517204	0.5022	0.176458	0.386123	0.640563	0.515203	1.15501	1.31225	1.83451	1.43306	0.311474	0.700727	1.48755	1.37539	0.580103	0.683505	0.442212	0.420442	0.837116	0.553946	0.813492	1.19766	1.02798	0.850047	0.403143	1.07748	1.45669	1.65589	1.23815	1.00422	0.542896	0.832313	1.10562	0.505539	0.403331	0.353707	0.972531	0.391589	0.993553	0.966513	0.200676	0.568609
389.497	190.069	7.35887	2.23995	2.21391	1.46377	1.73899	0.795729	0.629215	1.55138	2.30495	0.994409	0.477855	0.45931	0.310714	1.15619	0.859127	0.766349	0.700632	0.169455	0.282431	0.621348	0.910267	0.545954	1.80707	2.15538	1.05247	0.658013	1.39932	1.54898	1.93631	1.67786	2.23282	3.15326	2.19424	0.616334	0.269515	0.481165	0.823002	0.952986	1.02816	0.349655	0.89855	1.03268	0.791071	0.629028	1.05047	0.482213	0.777409	1.18054
435.253	213.263	7.0115	2.60078	1.96215	0.705121	0.510725	0.541486	0.519025	0.275725	0.476398	0.586784	0.654967	1.05099	1.59168	0.793785	0.694005	0.896008	1.60182	1.24339	0.9665	1.58637	0.623826	1.04129	0.727834	0.952081	0.559083	0.858885	0.83782	0.167998	0.631927	0.525908	0.346635	0.524338	1.13648	1.03652	0.519556	0.928469	1.34622	1.09928	0.316255	0.703738	0.915173	0.701913	1.81764	1.27198	1.4772	3.00898	2.85271	1.00302
330.372	157.605	7.79071	0.766402	1.95048	1.3154	1.41937	0.691734	0.967095	0.726831	0.741847	0.713524	0.969715	1.08007	1.22893	0.643433	1.25818	1.51509	1.86968	0.904165	0.43254	1.35001	1.5459	0.125553	0.444904	0.902093	0.150234	0.95964	1.76905	2.05184	0.708332	0.0770526	0.758825	0.310218	1.49365	1.98871	1.20472	0.610913	1.44406	1.61765	0.821239	0.585652	1.17159	1.08088	0.175552	1.51563	1.73264	1.02443	0.857054	0.837405
533.657	259.605	10.2015	3.61325	1.00216	2.14982	1.04633	0.46145	0.368524	1.70158	3.29742	2.20003	0.210834	0.342489	0.589734	0.87382	0.133852	1.27564	0.785553	1.1125	1.79391	1.3388	1.93991	1.66238	1.16258	2.1459	1.63785	0.19063	0.723122	0.266693	0.166387	1.00286	1.15483	0.583854	1.27685	1.27068	1.40173	0.429122	0.709001	0.615012	0.815227	0.511593	1.58843	1.84822	1.12695	1.01271	0.78271	0.926468	0.85507	1.63884
199.72	92.9569	7.18227	2.95111	1.30738	1.22487	0.972551	0.536347	1.10763	0.734372	1.03035	1.4476	1.38008	0.684209	0.583254	1.34943	1.25705	0.405775	0.992809	0.616885	0.799542	1.62274	2.03286	1.21973	0.785824	1.30088	0.574178	2.05178	1.22355	0.470535	0.437492	1.67668	2.13134	0.856597	0.0169368	0.50913	0.989838	0.629182	1.03447	0.797261	1.63527	0.835019	0.439045	1.08194	0.667805	1.05268	0.883637	0.692788	0.654003	0.830004
565.346	278.88	3.68795	1.37077	3.24684	1.7421	0.952008	0.898159	0.567035	1.67357	0.799072	0.521074	1.37845	2.8869	3.39286	3.16657	2.60618	1.44306	2.05619	1.83608	1.04503	1.55112	1.32642	1.04741	1.86397	1.92653	2.41962	2.2846	0.262174	2.52399	3.55911	2.11919	1.64297	2.46773	1.45509	0.868546	0.551645	0.514515	0.686251	0.58177	0.615576	1.49248	1.72204	0.991904	0.581233	1.99395	2.55069	3.05426	3.2446	1.74593
564.388	280.336	3.88126	4.99149	0.782346	1.25556	1.78019	2.5808	0.749666	0.918086	1.12157	1.24497	0.639962	1.06056	1.24686	0.406516	0.667947	3.19894	2.13706	0.965088	1.71934	1.60244	1.70765	1.45691	2.06925	2.29917	1.66179	1.22346	0.994101	0.308456	0.501638	0.293996	0.771554	1.28597	2.06715	1.77593	1.64095	0.771492	1.2344	1.37672	0.372675	1.1432	1.19439	2.13759	2.16781	1.63927	0.528872	2.21083	1.37834	0.380493
658.419	324.384	14.7136	4.00736	2.16743	0.354634	1.56251	1.51479	2.32546	1.49921	0.365681	0.217187	0.496289	0.160237	0.0939965	0.160576	0.648191	0.741416	1.1413	0.698438	0.614369	0.809929	1.03469	1.08052	0.140672	0.809137	0.848504	0.759625	1.07422	1.20931	0.929181	0.472006	0.940454	1.28612	0.909034	0.517057	0.756821	1.43382	0.701639	0.959617	1.89584	1.9183	1.32871	1.30275	0.816974	0.327518	1.29647	1.58117	0.941946	0.439189
290.522	144.172	9.5573	1.76823	0.917312	2.44793	1.72273	0.572551	0.932985	0.468024	1.8679	1.56921	1.57539	1.49511	0.813014	0.544734	1.2999	1.26361	0.378173	0.364581	0.985571	0.0913008	1.21658	0.956931	1.11384	0.814369	1.19243	2.06223	2.04126	1.13777	0.561949	1.12851	0.223281	0.731071	0.202387	0.786096	0.268993	0.690219	1.26454	0.665197	0.759341	1.37764	0.90701	0.846499	0.838047	1.13578	0.810433	0.927792	1.41751	0.317698
508.526	246.737	14.8966	1.99841	1.94113	0.216403	2.05427	1.81746	1.28516	0.621532	0.599319	0.66443	0.510074	0.530157	0.695959	1.46257	1.13298	0.609277	1.27061	0.948958	0.449589	0.940635	1.27233	1.09633	1.02171	0.851256	2.3289	2.22286	0.562876	0.531116	1.14665	1.61567	0.587271	0.664379	1.16894	1.27914	0.163525	1.39646	1.71049	1.60027	0.6798	1.18823	1.37562	1.15889	0.882898	1.20808	2.01187	2.17905	2.61623	1.04488
436.283	213.432	5.39403	0.144496	0.655028	0.716841	2.36256	1.9194	1.30208	-0.00793536	1.47229	2.25034	1.71164	1.43673	1.87631	2.1284	1.58363	0.722372	0.812993	0.560623	0.781369	1.66257	0.949243	0.309642	0.799138	0.222142	1.03484	0.764228	1.11437	2.86183	2.26812	0.224635	0.940977	1.65112	0.960431	0.798465	0.936951	0.896072	0.425268	0.307633	0.760503	0.341536	1.04207	0.841918	1.29105	1.02954	2.29788	1.93732	0.0544251	0.583332
634.241	313.337	8.54062	4.91305	2.57137	2.47003	1.53809	0.792639	0.111013	1.32756	0.753656	1.13883	1.91996	2.14121	1.67648	0.438325	1.64079	2.5656	2.37399	1.89874	1.19409	0.851661	0.857743	0.179566	1.89071	2.73348	1.86356	0.378444	1.48992	2.06572	1.36394	0.928613	0.995227	1.15817	0.838641	1.808	1.44558	0.812913	0.762298	0.721618	1.13187	1.24952	1.29446	1.3466	1.40164	1.89777	1.99305	2.67582	2.52226	1.26824
555.986	275.078	9.41607	4.18483	1.38946	1.98469	1.24368	0.539263	0.281495	0.166508	0.384616	1.19788	1.40956	0.857313	1.2578	0.745848	0.427055	1.475	2.3471	2.01207	0.822124	0.0310972	0.433427	0.769549	0.92357	1.29894	0.736591	1.43655	0.788812	0.75917	0.45017	0.078016	0.590572	0.403033	0.576701	0.660795	0.559341	0.811047	1.29901	1.44032	0.789372	0.321026	0.593722	0.743884	0.628159	0.412867	0.530022	0.280457	1.2883	0.794461
548.645	267.331	12.0085	4.93459	1.41568	2.68654	0.844223	0.561114	0.352737	0.286171	0.624553	0.542378	0.754162	0.875066	0.412942	0.838386	2.02484	1.87067	1.59318	1.36052	0.779196	1.28139	0.509289	1.1688	0.979357	0.934007	0.370047	0.237127	0.453647	1.26778	1.41566	0.687738	0.890435	0.925274	1.34767	1.69013	2.38034	0.829402	0.641841	0.364075	0.603665	0.948718	0.996446	0.865282	0.675163	0.25797	0.0928048	0.383743	0.525731	0.098009
391.362	187.88	14.1343	0.707993	2.26736	1.43977	1.99737	1.37707	1.18247	0.0726144	0.532902	0.387567	0.717562	0.759713	1.68867	1.78509	0.811936	0.586761	1.22458	0.885135	0.335594	0.116089	0.439435	1.43583	1.4446	0.805899	0.477954	0.57602	0.670047	0.751777	1.63486	2.51499	1.95631	1.14354	2.45016	1.24182	0.987865	1.43009	1.0181	0.892438	1.23354	1.59491	0.677688	0.345688	0.643168	0.44299	0.906986	1.77827	1.47728	0.309171
327.635	165.099	2.08707	0.933351	0.204651	0.949275	0.514896	0.0833192	0.917792	1.24852	0.442186	1.38478	2.31985	2.07557	1.20861	0.284839	0.689579	1.05226	1.08541	0.198867	0.502883	0.250771	0.679666	1.79128	1.31619	0.217323	0.856447	1.56788	1.60569	0.581088	0.0687316	0.0989393	0.634832	1.02305	0.641188	0.427621	0.73668	1.15599	0.82499	0.43428	0.815004	0.932685	1.21185	1.1493	1.11073	1.27972	1.05884	1.39558	1.29322	1.03906
552.559	269.851	8.34968	2.33309	0.750217	1.3011	1.38608	1.06968	1.58103	0.800052	0.777112	1.06108	1.3928	1.46761	1.20742	0.255472	0.498669	1.50899	0.994244	1.42748	2.01584	1.57992	1.03756	0.636272	1.82601	1.9621	0.928157	1.01794	0.740729	1.02994	1.14733	1.30764	0.909401	0.98546	1.78024	1.5999	0.594408	1.57694	1.83927	1.10759	0.437269	0.095143	1.17922	1.00049	0.516712	0.51311	0.989947	1.53684	1.80644	1.05657
500.369	252.854	5.17331	3.89489	1.58791	3.06791	0.291412	0.650697	0.433947	0.34948	0.976213	0.328118	0.275418	0.979844	0.808571	0.952451	1.12707	0.950931	0.432623	0.740434	1.84899	1.94528	2.05211	0.923568	0.662547	0.767778	1.2797	1.77934	1.49484	0.97517	0.296694	1.58252	2.21989	0.692316	1.42108	1.86376	1.24088	1.18319	1.13434	0.549264	1.13111	1.37438	1.03768	1.46685	1.23202	1.59093	1.97664	0.765981	0.738841	0.59737
391.093	187.843	10.0844	3.58377	1.7054	1.97771	1.77386	0.71896	0.430329	0.420102	0.415421	-0.0228063	0.859419	1.24584	1.15152	1.02148	1.14203	0.471353	0.198388	0.520221	0.813147	0.417104	1.22726	2.22152	1.53048	1.41819	0.21557	1.21417	0.41975	1.37718	1.99255	1.83347	2.03257	1.0484	0.660616	1.25452	1.36636	1.10417	0.596171	0.462845	0.435475	0.692758	0.304442	1.16849	0.487984	1.28851	1.43583	0.8878	0.0205077	1.04322
404.55	200.848	5.90662	3.29473	0.209568	1.57133	1.98747	1.88904	1.87647	1.16667	0.1861	0.972248	1.52975	1.61113	0.992521	0.660586	1.77012	1.4875	0.398969	1.17561	0.789711	1.10315	1.70084	1.18196	1.27217	1.87026	0.667291	0.462536	1.29852	2.31804	1.81692	0.599026	0.68089	0.321793	0.724698	0.906056	0.538616	1.37967	1.42335	1.48768	2.32663	2.22755	0.685328	0.931281	1.14198	0.783832	0.0918382	0.881346	1.57017	1.34668
483.31	241.859	11.0995	7.3581	1.94661	4.67228	3.24183	1.04673	1.13897	1.34642	0.972692	1.01365	0.895244	0.332588	1.36757	0.973597	0.692488	0.590611	1.00802	1.2133	2.14053	2.71738	1.87497	0.717976	2.0885	1.55185	0.829757	0.583034	0.989482	1.25243	1.34731	1.7371	1.44828	1.4801	3.01346	2.21238	0.847999	0.278246	1.03883	1.05223	1.53198	1.76778	1.56936	0.797842	2.08984	1.01937	1.0452	0.644679	1.52033	3.13839
515.407	251.06	7.68528	2.96534	2.27716	0.535157	0.830975	2.15899	1.79211	0.404835	1.37905	1.14013	1.03179	0.878456	0.733618	0.275784	0.578258	1.61089	1.72897	0.416663	2.22099	0.798263	1.61111	1.34905	1.21302	2.02333	1.2007	1.1031	1.04331	0.993879	0.679219	0.19356	1.1179	2.1211	2.0229	1.37571	0.661317	0.65374	1.19968	1.15907	2.13692	1.46338	0.953597	0.788319	0.63272	0.613812	1.61561	1.19264	0.381224	0.46304
484.284	233.666	11.244	3.55214	0.482629	1.41979	0.554837	0.228706	0.295622	0.746069	0.999946	1.87682	1.84948	1.66349	1.69262	1.90583	0.74093	1.87588	2.08632	0.680299	0.791299	0.709673	0.748413	0.186599	1.75159	1.72721	1.54944	1.40186	1.268	1.16663	0.803895	0.927038	0.819994	0.883417	1.10076	1.54085	1.31348	1.04466	1.32912	1.75063	1.55297	0.527865	1.40247	2.23366	1.221	1.45022	1.91061	0.469695	0.279216	0.326283
575.441	278.693	14.2009	5.0685	1.39702	1.57271	2.13405	0.879294	1.01778	0.853801	0.846074	0.881125	0.731377	0.515793	0.142404	0.744976	0.782443	0.291213	0.561843	0.599202	0.181628	0.747306	1.48908	1.92998	0.969402	1.25323	1.67724	1.72623	1.55551	0.900654	0.209621	1.00322	0.621246	0.853205	0.530567	0.296049	0.620061	0.501849	1.60506	0.677703	1.41002	1.35027	0.753611	0.997925	2.48217	2.84951	1.91462	1.66344	0.775941	0.662222
214.09	103.072	4.94925	3.62336	1.99706	1.75903	1.09649	1.42726	1.82882	1.86322	1.84174	1.38783	0.198104	0.804974	1.70373	2.0476	0.507803	0.887061	0.760941	0.784142	1.55147	2.02532	1.56709	1.2304	0.895977	0.922402	0.456324	0.887811	0.867678	0.276823	0.941315	0.879827	1.85568	1.79231	0.811331	1.23923	1.0667	0.942897	0.635706	0.517507	1.70344	1.33989	0.406552	0.357622	0.899883	0.509081	1.42471	1.3232	0.693096	0.794606
450.377	221.851	3.70121	1.03332	2.75826	1.44588	0.825108	2.4329	1.50225	0.304749	1.03677	0.838172	0.264196	0.709098	0.92588	0.4798	0.326781	0.607978	1.89163	2.05068	1.77581	1.60734	1.81889	1.33264	0.700194	0.990531	0.913622	1.6694	0.659618	0.821122	0.576156	1.22606	2.00693	2.74642	2.5508	0.619007	1.42508	1.87722	1.88325	1.44379	1.66843	1.12648	0.422174	1.54347	1.61689	2.13673	2.68669	1.58899	1.50916	1.83949
578.308	283.723	10.4147	5.74708	0.943471	2.64249	2.56233	2.41476	1.20133	1.31672	0.590293	0.637352	0.296235	1.61079	1.88983	0.999752	0.620867	1.93171	2.70873	1.24203	0.882617	0.869368	1.91222	1.94052	1.67136	0.822185	0.959891	1.6008	1.62751	1.33229	0.622016	0.789892	0.780251	0.651044	0.512332	0.757896	0.987625	0.723451	0.510667	1.18271	1.82976	0.772392	0.633374	0.547842	1.46205	0.741071	0.241485	1.11951	1.86258	0.867195
537.171	262.071	8.61939	4.28968	0.891318	1.33825	1.12072	2.35291	2.77729	1.87556	0.847118	0.735265	0.933782	0.893593	1.40832	0.888809	1.04652	1.00188	1.56627	1.21819	0.587363	1.01745	0.951343	0.871236	0.416237	1.10397	1.70661	1.4901	1.36711	2.04072	2.46059	2.372	1.67859	1.34476	1.24075	1.05474	1.69227	1.84295	1.61328	0.920989	0.930249	1.54557	1.81995	1.25522	1.05728	0.880266	1.22811	1.84566	1.31476	2.0522
515.156	249.427	8.80769	2.72069	0.254939	2.44354	1.21973	1.0045	1.16337	0.61459	1.79354	2.39648	0.949941	0.424495	0.356436	0.523646	0.315516	1.19201	1.85766	1.83434	1.6049	1.434	1.63245	1.63628	0.924557	0.919106	0.488571	1.26826	2.00698	0.805086	1.01292	2.3718	1.7426	0.691227	0.754959	0.901749	1.076	1.39494	0.18604	1.52146	1.72211	0.906285	1.24903	1.90396	2.02893	2.01398	1.125	1.52402	2.19302	0.679092
437.466	211.444	6.73258	1.65956	0.702543	2.23026	1.07409	0.428038	1.36644	1.02982	0.676628	0.128204	0.31131	0.583432	0.383155	1.5198	2.6178	1.70047	1.19688	-0.00743466	0.85398	1.15569	1.23261	1.2802	1.11891	1.12761	1.70809	0.113326	1.50523	0.755145	0.108182	0.197647	1.5383	1.92161	1.1548	1.02573	1.81763	2.67972	1.48968	0.459768	0.755992	1.72956	1.95325	1.63142	1.99231	2.19011	0.81704	0.731131	0.646855	0.814832
359.663	177.407	11.9696	4.18781	2.03689	2.79824	2.89744	1.08656	0.565314	0.752019	1.74485	2.06742	1.31264	1.03538	2.20756	1.41611	0.379639	1.74108	2.1748	1.5314	0.738798	0.367231	0.168841	0.840882	0.780736	0.0562628	0.649067	0.657655	0.521524	0.283522	0.79348	1.64428	1.83621	1.9827	1.06343	0.597091	1.28736	0.439352	1.25756	1.13023	2.85929	3.28898	1.85501	1.48252	1.83811	1.6971	0.760548	1.31779	1.26123	2.4948
517.201	251.39	8.49056	3.12949	2.78771	1.50874	1.3563	0.892557	1.20918	1.27191	1.32057	2.38704	2.10724	1.66234	1.44748	0.81822	0.436363	0.490892	0.252937	0.851541	1.14784	0.535244	0.097768	0.299694	0.735638	1.34603	0.22607	0.387052	0.954328	1.09712	1.43299	2.09	1.11723	1.06329	1.89974	1.3812	0.823405	0.286799	0.62595	0.307257	0.505502	0.564307	0.614502	0.827795	1.0749	0.245091	0.993985	0.159219	1.16035	0.206867
453.653	223.883	8.16086	3.21252	1.27081	2.51107	0.928959	0.946546	1.84114	1.29552	0.628033	1.71146	3.02505	2.80209	0.651381	1.15417	1.22593	0.71776	0.674727	0.585371	0.377151	0.62252	0.601427	1.05218	0.850012	0.442565	0.815451	0.666548	1.37295	0.849646	1.81596	1.99987	0.354665	1.58479	0.506142	1.13286	1.13538	2.35512	2.13552	1.97288	1.5333	1.27022	0.815022	0.424302	0.676843	0.801653	0.241646	0.234348	0.366304	0.96323
579.291	288.405	3.99126	3.58631	1.89912	2.3533	1.35275	0.206198	0.505798	0.658225	0.501664	1.01916	0.94528	1.0133	1.22743	0.994634	1.34535	1.31053	0.21676	0.652298	1.30803	1.23995	0.288037	0.186763	0.913908	1.42133	1.86233	1.23994	0.992053	1.77957	1.59465	0.766754	0.458061	2.38107	2.51846	0.871044	0.515908	0.802267	1.62275	2.12643	2.18894	1.09257	0.221088	1.04751	1.49053	2.07931	0.781308	0.832225	1.9299	0.350218
439.84	217.331	4.8109	2.24375	1.07811	1.62367	0.94668	0.432567	1.40797	1.30605	1.64058	1.46099	0.980838	1.48801	1.0937	1.35885	1.28193	0.467844	0.712782	0.898329	1.33334	1.20638	1.60374	0.572164	0.990935	0.142487	0.346464	0.77271	1.30451	1.29229	0.390671	0.959167	1.40953	1.02905	0.586001	0.901756	0.691343	0.898096	0.469278	1.80866	1.90602	1.62618	1.16675	0.559564	0.4547	1.11958	1.37058	1.05464	0.661592	1.2451
369.758	183.843	9.80589	2.55386	1.44847	1.49096	1.23851	0.483116	0.133262	0.628939	1.04146	1.3316	1.24582	1.19615	1.78995	1.84911	1.19431	0.935173	0.194028	0.326624	0.749234	1.2239	1.29998	0.62139	0.766471	0.699974	0.867438	1.29516	0.715807	1.24952	0.325478	0.758118	0.963798	1.47632	0.692881	0.650868	0.169368	0.601818	0.961081	0.552703	0.849843	1.50418	0.956377	0.633994	0.680599	0.42912	0.258867	0.739749	1.47305	1.18556
736.78	360.79	11.9148	4.07735	1.32277	0.701018	1.00512	0.910387	0.228798	0.602022	0.531278	0.917653	0.352388	1.13001	1.21109	0.814571	1.32073	0.30495	0.126219	0.457122	1.21919	2.15524	0.327621	1.96191	2.27633	1.59709	1.04576	0.588415	1.30748	2.34741	2.31717	0.40238	1.32068	0.926996	0.53299	0.459035	0.663301	1.11147	0.616759	0.738769	1.49039	1.63953	1.28904	0.732344	1.23934	1.00437	0.24802	1.13606	1.68923	0.978498
822.688	414.735	5.92735	6.79461	2.00314	0.407402	0.881321	0.779485	1.20162	0.674915	0.901684	0.728486	1.20706	1.96482	1.4883	0.88035	0.735729	0.350083	1.18171	0.874757	1.35145	1.89772	0.781766	1.24752	1.8986	1.45862	0.101957	0.246094	0.302935	0.498924	1.47702	1.16041	0.809772	2.27073	2.51572	1.63766	0.41348	0.19783	0.516015	0.432903	0.688665	0.736408	0.0809653	0.317353	0.837673	1.45332	0.699268	0.383373	1.91506	2.04448
630.775	312.554	4.70708	4.16911	1.30489	1.35072	1.3813	1.04883	2.07254	1.48893	0.788213	0.6563	0.32419	0.45332	1.25981	1.41678	1.65231	1.88175	1.00201	0.83643	0.835144	0.492237	0.683497	1.58862	2.21642	1.31226	0.834324	1.89194	1.27133	0.810873	1.36944	1.86989	1.15421	0.27499	0.410926	1.04885	0.964829	0.52207	0.402213	0.801881	1.4888	2.14864	1.46742	1.77563	1.87189	2.32173	1.35011	0.350293	0.855013	0.89044
248.609	118.957	6.40699	1.38265	1.21774	0.943489	1.26731	0.736355	0.678682	1.4196	1.40737	1.3826	1.39014	1.56716	2.13737	1.17651	0.279556	0.654809	1.1946	1.20913	0.989915	1.42159	1.62379	0.939717	0.596495	1.55126	2.09945	2.10925	1.08898	0.432489	0.10168	0.491894	0.211599	0.562102	0.407507	0.133845	0.91587	0.359015	1.03927	0.887309	0.151956	0.421516	0.346872	0.634689	0.619267	0.131219	0.467311	0.469058	0.210558	1.06298
524.36	257.607	11.6584	2.93026	0.534767	1.63398	2.14177	2.03711	1.13604	1.36919	1.97749	1.63297	0.35	0.366332	0.234934	0.306421	0.767812	1.47389	0.375981	1.11165	0.721095	0.45353	0.714309	1.54717	1.91634	2.59781	2.04007	1.07895	0.883457	0.676297	0.887457	1.29669	0.78163	1.07252	1.35822	1.95346	3.21046	2.12019	0.886645	0.966337	1.03792	1.58052	1.35454	1.08739	0.88241	0.764316	2.21978	2.93763	1.36914	0.748073
368.013	170.962	12.8681	3.4852	1.94846	2.50554	0.957458	1.17176	0.487983	1.49523	0.77132	0.599218	0.862826	0.497011	2.23058	2.32118	0.603981	0.939994	1.01567	1.90454	1.98573	1.00534	0.465684	0.612464	0.379648	0.62248	1.26532	0.543345	0.668164	0.884561	1.17256	1.36876	1.25059	1.21801	0.618764	0.599409	1.11712	1.93788	2.09572	1.67972	0.720298	0.668253	1.02314	1.4796	0.735683	0.917467	0.742333	0.300439	0.729578	0.930853
599.846	295.074	11.3197	4.89255	1.83408	1.10171	1.38793	0.61962	0.870947	1.35912	1.30433	0.881689	0.925684	0.578028	1.22068	1.94321	2.32426	1.32229	0.612862	1.08505	1.57266	1.32176	0.816238	1.2751	1.43195	1.42163	1.46304	1.21728	1.41727	1.17832	0.304067	1.29199	0.0681664	2.18076	2.78619	2.03745	1.35719	0.82829	0.421007	0.855888	1.24201	1.16911	0.187603	1.14419	1.40099	1.47261	1.5457	1.30544	0.78575	0.22575
342.062	166.727	4.85562	2.40777	0.846163	0.935922	0.357949	0.912574	0.383656	0.149771	1.09537	0.420918	0.641696	0.352576	0.434816	0.668026	0.645163	0.674052	1.75268	0.880738	0.935844	0.806962	0.13433	0.308517	0.538216	0.359788	0.35542	0.424534	0.608332	1.13882	0.907146	0.376065	0.38883	0.37242	0.842427	0.354544	0.611802	1.04941	1.50852	0.81657	0.222455	0.623862	0.523198	1.09229	1.30257	0.542009	0.170836	1.03268	1.3887	1.73545
631.557	307.009	12.0328	4.9674	1.14233	1.41899	0.236709	0.248399	1.84697	1.48568	0.325695	1.5446	1.31071	0.293839	0.944485	1.671	1.86369	1.61402	0.993379	0.766645	0.943242	0.105003	0.830935	0.722304	0.305854	0.215514	0.75739	0.964903	1.12876	0.496766	0.332911	1.86448	1.15451	0.96481	1.77306	1.00637	1.02167	1.68381	0.907485	0.627266	0.611805	0.568773	0.845796	0.918757	0.642907	0.585711	1.27139	1.91982	1.33024	0.78559
587.359	289.693	7.243	2.9649	0.735348	1.51594	1.19356	0.743347	1.04775	0.741928	0.598088	0.78226	0.753411	0.75888	0.688845	0.504005	0.10911	1.45412	4.11739	2.92647	0.166455	1.14665	0.948248	0.243758	0.481181	0.6888	0.7208	0.674213	0.797607	0.676449	0.386201	1.22968	1.66335	0.502795	1.19531	0.35475	0.142264	0.744287	1.47169	0.801144	0.494412	0.879913	0.200276	-0.0289474	0.891974	1.14752	0.870726	0.425225	0.20879	0.760259
654.17	327.725	10.3099	1.7746	1.08801	0.264189	0.925787	0.78358	0.33717	1.29729	0.719416	1.258	0.277812	0.461843	0.225858	0.532034	1.27346	1.98939	6.39212	4.72157	0.604469	0.722746	0.224319	0.605984	0.348041	0.832458	1.20415	0.688869	1.03173	1.0988	0.338145	0.599839	0.49802	0.807353	1.17556	1.00957	0.249848	0.780189	1.20583	1.40424	1.14039	1.51914	1.46605	0.162323	0.946868	0.17603	0.496954	0.291943	0.728787	0.757271
646.524	326.009	13.8594	1.30193	0.369435	0.105587	1.04862	1.55365	1.68297	0.639027	0.41985	0.887579	1.32337	1.19478	0.423313	0.601448	0.404866	1.81815	6.47128	6.0082	1.15997	0.678496	1.06415	0.345237	0.993282	0.46893	0.0400568	0.774042	0.698767	0.825929	0.0078136	1.18946	1.88681	1.5616	0.62542	0.522842	1.04708	1.30436	0.413956	0.357189	0.311708	0.532802	1.052	1.53841	0.859302	1.16633	1.11621	1.42338	1.86501	1.39994
564.599	289.163	9.25715	1.40618	1.9079	0.713077	0.130673	1.96674	1.95271	1.08621	0.902732	0.958756	0.925685	1.67507	2.40117	1.71947	1.10766	1.86547	4.4272	3.15824	0.191094	0.465236	1.23057	1.66822	1.32934	1.8727	0.939968	0.200013	0.513362	-0.0732682	0.102028	0.277639	0.346268	0.776916	0.930389	1.29894	2.24303	1.97092	1.15176	0.829258	1.2219	0.553508	0.641174	0.862977	1.3086	1.1943	0.734728	1.53605	1.43696	0.753823
585.717	301.226	7.59155	2.45745	3.60457	2.11413	2.57362	1.86163	0.567001	0.47789	1.30587	1.64688	0.84385	0.460661	0.414713	0.955045	2.09708	1.92182	6.87795	5.91951	0.457815	1.43372	1.59885	1.75459	0.91587	1.03111	1.60435	1.70534	1.07441	0.643822	0.602653	0.658532	0.876789	0.68714	1.59667	1.21611	0.912199	0.724413	0.762585	1.45327	1.94747	1.89422	1.70604	1.49508	1.22919	0.37251	0.898403	1.15291	2.54747	1.3789
586.573	291.899	0.290639	0.28017	0.174443	0.741682	1.12105	0.284349	0.698352	0.796992	1.01457	0.597026	1.05479	1.56746	0.99965	0.41302	1.0147	2.76107	8.02394	5.95769	0.314912	1.19083	0.873805	0.246415	0.646338	0.765738	0.96496	0.445597	0.709405	2.18944	2.21995	1.20286	1.63833	2.0285	1.41399	0.650809	0.402541	0.406157	0.183767	0.208002	0.646733	0.798442	0.232506	0.574372	0.309407	1.01919	1.11215	0.625131	1.13023	1.95161
570.036	291.332	5.92494	1.04079	0.127152	0.691915	1.41664	1.0939	0.431554	0.661904	0.642923	0.734775	0.288655	0.320664	1.13646	1.05641	0.802214	1.24854	5.41092	4.2016	0.0786822	0.500129	0.364348	0.143853	0.750375	0.623976	0.70264	0.250094	1.82583	1.9669	0.908216	0.765123	0.751903	1.64115	1.52093	0.581568	0.981439	2.08289	2.16358	1.29148	0.525239	1.32882	1.96152	1.96879	1.38969	0.733844	1.18183	0.596818	0.564001	0.970753
453.51	221.679	5.25094	2.9845	1.78175	1.32845	1.61715	0.79903	1.41235	1.32241	0.412454	1.19363	0.311267	1.19498	1.64396	1.68084	1.49022	3.41131	5.83825	3.73136	1.13062	1.42635	0.731724	0.2599	0.408944	0.969291	0.0799703	0.157598	0.682974	1.15313	1.6341	1.67314	0.508898	1.24173	2.65019	2.68794	1.15863	1.05928	0.74796	0.680972	1.48152	1.25163	0.24663	0.472092	0.814563	0.706471	0.760569	1.5826	1.12006	0.191119
882.945	458.574	14.421	2.30235	1.77771	0.663324	2.04123	1.54827	0.62134	0.218776	0.106317	0.69655	0.171656	0.210389	0.314565	0.571712	0.659893	1.1942	3.32226	3.04339	1.015	0.322846	1.09294	0.903141	0.299749	0.279414	0.608131	0.401294	0.696326	0.58665	0.0790554	0.493058	0.98146	0.834104	0.999359	1.24022	0.606231	1.44789	0.79753	0.958879	0.721349	0.525661	1.08952	1.67914	1.42465	0.281218	1.70933	1.68935	1.71466	2.53034
569.672	296.332	11.3278	1.05553	1.04738	1.70549	1.1061	1.17208	1.12902	0.807673	0.623824	0.846076	0.700381	0.866748	0.148272	0.661214	1.91424	0.441343	6.11695	5.24664	0.940577	0.484589	1.49373	1.54267	2.05807	1.8512	0.479222	0.685039	0.439569	0.169367	0.335954	0.663362	0.704138	1.29795	1.95281	1.37141	0.794003	1.60443	0.506023	0.541631	0.0980891	0.353322	1.10622	0.85373	1.41767	0.862963	0.214366	0.672206	0.719078	0.374895
680.183	339.871	0.504418	1.47638	1.5163	1.03428	0.61837	1.37716	1.06972	0.485954	0.380159	0.793077	0.96945	1.04609	0.604509	1.02352	0.829527	0.826162	5.28546	4.26634	1.51285	2.15197	1.76135	0.995486	0.190996	0.393635	1.01769	1.17039	1.06729	1.34428	0.631871	0.37691	0.597225	1.18788	1.43316	0.313861	0.405256	0.748482	1.02869	1.32778	0.41148	0.853273	0.256477	1.03231	0.696428	1.20587	2.52011	2.6104	2.69084	2.35586
640.706	329.962	12.5807	2.04463	1.4147	1.66381	1.33597	1.19688	2.13488	2.21529	0.430337	0.590477	0.408357	0.94434	0.745231	0.500873	0.362726	2.43189	6.63432	4.88866	0.516684	0.506455	0.479334	0.214887	1.014	0.828841	0.351942	0.501433	0.631372	1.37541	1.32105	0.66353	0.626814	1.04133	1.08287	0.966049	1.72076	2.88342	1.87357	2.25338	1.81805	1.47575	1.20831	1.60051	0.756582	1.70503	2.34593	1.94001	1.91822	2.17927
629.315	314.922	5.82653	3.06868	0.977878	2.0999	1.28904	0.259813	0.925598	0.671258	1.13897	1.31467	1.61639	1.4597	0.946067	1.2816	0.770036	1.78586	5.71833	5.03508	1.13599	0.453707	0.919247	1.87404	1.36859	1.56729	1.46389	0.597506	1.0278	1.67754	1.06851	0.672751	1.40296	1.25263	1.13578	0.140998	1.1762	0.664408	0.57305	0.573905	1.15419	1.56246	1.17917	0.773291	0.836113	0.130632	1.37859	2.07608	1.87244	1.37799
591.937	296.793	4.27162	3.42777	0.537645	0.939876	1.61756	1.63567	1.30223	0.388247	1.51419	1.5369	0.646555	0.618098	1.07079	1.33649	0.809132	2.07505	6.38442	5.4792	1.1925	0.617218	0.323737	0.791824	0.648674	0.598491	0.698681	0.807451	0.897245	1.00819	0.20307	1.2959	1.56998	0.393615	0.826662	0.168727	0.825312	1.6866	2.26459	1.46405	0.670292	1.42344	1.53111	1.31516	0.996889	0.675908	1.14439	1.76369	2.10917	1.49989
593.883	299.014	3.62165	1.75774	1.79649	1.02831	0.585515	0.431421	0.809622	0.353665	0.94758	0.89346	1.31095	0.725791	0.748266	0.894454	0.532925	1.46524	5.28493	4.04383	0.867531	1.50406	0.88536	0.464306	0.396381	1.38961	0.452109	0.401887	0.872315	0.466371	0.48547	0.284012	0.608243	0.530008	1.03251	0.319966	0.996985	1.5463	1.1136	0.230416	0.957855	0.6553	0.700702	0.650441	1.15773	0.576293	0.377142	0.37666	2.47107	3.00251
727.043	365.62	7.9796	1.58764	1.32611	1.87075	2.7674	0.413926	0.948287	0.818918	0.974343	1.15133	0.60589	0.577034	1.33629	1.63552	1.8269	2.68145	5.27201	4.7058	2.11977	1.6691	1.02715	0.716218	0.721984	0.209625	0.379436	1.08071	1.04938	1.47655	1.22579	0.755978	0.0702365	0.590529	0.640691	0.283165	0.647344	0.834669	1.03416	1.69597	1.69201	1.56557	0.854035	0.147248	0.885044	0.604112	0.769641	1.31137	1.72315	1.67375
[truncated: 2,150 more columns]

## Sheet: Figure 3
Fig 3. Temporal Fourier Transform data (unscaled) for individual cells used to produce averages. Each row corresponds to the timecourse for one cell, each colum is separated by a frequency interval of 0.01175. Trials separated into blocks with stimulus power and PRL or GCL stimulus position
PRL trial	Power= 0.161
16.943	8.58006	0.146265	0.411318	0.315512	0.219043	0.317021	0.454121	0.556386	0.510532	0.2308	0.0719718	0.102025	0.12651	0.420414	0.125749	0.293126	0.127177	0.351904	0.172666	0.278543	0.410156	0.546519	0.334906	0.0241312	0.152471	0.0998706	0.263537	0.146557	0.524931	0.385707	0.197902	0.346362	0.257373	0.263638	0.119268	0.194172	0.321665	0.248181	0.250489	0.612059	0.606625	0.35455	0.307362	0.537892	0.549628	0.309516	0.284794	0.562448	0.200602
50.8199	25.586	1.86072	1.24539	0.55223	0.943593	0.633053	0.0356584	0.343012	0.37871	0.354198	0.491957	0.585888	0.205611	0.406176	0.822705	0.793973	0.953441	1.87887	1.45443	0.655506	0.565224	0.411959	0.284714	0.205739	0.490082	0.967025	0.42204	0.366713	0.394955	0.566509	0.806833	0.552136	0.120087	0.268393	0.452069	0.0802943	0.254219	0.296973	0.398064	0.546099	0.496697	0.695773	0.545803	0.844684	0.372737	0.540812	0.510858	0.383162	0.437181
35.681	17.8396	0.828879	0.617603	0.414978	0.331139	0.347914	0.144619	0.152764	0.0217831	0.292778	0.21957	0.223766	0.528606	0.559775	0.353298	0.210016	0.363274	0.869613	0.617719	0.280541	0.482145	0.258317	0.214475	0.100897	0.324878	0.150871	0.0848705	0.230694	0.333099	0.336332	0.324742	0.237953	0.119424	0.303143	0.501032	0.370794	0.394993	0.467969	0.352993	0.227799	0.161225	0.600801	0.689984	0.422538	0.139952	0.143594	0.427987	0.32016	0.0449081
19.469	9.61661	0.620088	0.904888	0.732119	0.579516	0.928956	0.908124	0.264351	0.567984	0.595691	0.469694	0.782385	0.705878	0.231032	0.334288	0.395023	0.336132	1.56973	1.59258	0.313974	0.287844	0.413601	0.84289	0.65246	0.111735	0.408492	0.109695	0.709554	0.988792	0.571801	0.208508	0.277097	0.483034	0.600126	0.267315	0.401326	0.402065	0.171583	0.187274	0.439337	0.549045	0.842238	0.542708	0.146262	0.102793	0.179905	0.285243	0.367328	0.191887
26.5243	12.8181	1.46259	0.552406	0.389717	0.434736	0.238608	0.0953673	0.361121	0.656617	0.49716	0.182403	0.116714	0.160326	0.376231	0.403712	0.385859	0.454878	0.222065	0.424388	0.471867	0.439967	0.0925562	0.365613	0.210916	0.24518	0.481085	0.536859	0.351976	0.284031	0.296525	0.260224	0.372556	0.183507	0.0857906	0.09945	0.111769	0.167089	0.189532	0.053532	0.231772	0.104415	0.281451	0.21621	0.457872	0.47653	0.479281	0.196192	0.125209	0.220616
12.9896	6.08322	2.24623	2.14741	1.2097	1.26855	0.733025	1.07117	0.518226	1.23553	1.30177	2.9877	3.10932	2.13538	1.5238	0.753784	1.78056	1.26479	2.07029	3.00591	1.27563	1.74957	1.20145	1.41066	1.04036	0.707108	1.28318	0.116776	1.83276	0.885001	2.58119	2.38276	1.07519	2.5008	3.72345	1.20969	0.975452	1.37158	0.798592	0.387966	0.310193	0.489978	1.3277	0.0290074	2.55184	3.78655	4.28483	4.36109	1.17997	2.09457
13.9414	6.95153	0.443156	0.20916	0.327898	0.246413	0.104805	0.0860987	0.236949	0.615645	0.770616	0.327766	0.427654	0.448227	0.409347	0.479845	0.269324	0.775945	1.77087	1.49358	0.747839	0.289438	0.282142	0.342295	0.177658	0.188287	0.222934	0.318674	0.170445	0.302063	0.285719	0.220143	0.163488	0.0866206	0.153446	0.252939	0.351192	0.281045	0.10621	0.0668888	0.156994	0.24243	0.23504	0.444061	0.25078	0.18884	0.418915	0.440225	0.313672	0.32746
63.0882	31.6149	0.838706	0.98863	0.734915	0.706823	0.801065	0.641839	0.610238	0.485164	0.443305	1.48521	1.00016	0.514588	0.794913	0.761129	0.418958	0.366234	0.728528	0.905029	0.548849	0.9165	0.94701	0.709103	0.413248	0.164533	0.33973	0.433486	0.478612	0.365835	0.258758	0.201609	0.845763	0.986258	0.710363	0.46568	0.0632573	0.711709	0.549709	0.711627	0.643466	0.558021	0.522035	0.15411	0.691623	0.617951	0.50205	0.504924	0.558489	0.913123
36.7952	18.7378	0.758018	0.340744	0.537809	0.464134	0.124963	0.302222	0.786339	0.684044	0.476688	0.303896	0.271661	0.105318	0.237124	0.338184	0.426344	0.0117856	1.28106	1.15786	0.507366	0.107103	0.461659	0.247653	0.38315	0.705613	0.417339	0.112132	0.259468	0.286709	0.24984	0.550303	0.598757	0.739555	0.717379	0.275216	0.224202	0.508498	0.483139	0.734656	0.532964	0.220996	0.169877	0.165365	0.154711	0.350854	0.112333	0.212742	0.198767	0.0400319
21.9692	11.0108	0.418647	0.21227	0.457378	0.47496	0.273579	0.355753	0.377594	0.60485	0.447049	0.193167	0.863997	0.762356	0.467706	0.361608	0.667383	1.01483	0.68782	0.224796	0.512108	0.322211	0.081267	0.253408	0.409384	0.178153	0.519574	0.631788	0.624522	0.317324	0.0728824	0.263285	0.310276	0.487641	0.330773	0.262214	0.51012	0.545112	0.164357	0.685716	0.702195	0.583456	0.618197	0.341413	0.359926	0.388753	0.250407	0.378019	0.253896	0.543142
18.9629	9.59868	0.92956	0.30052	0.679243	0.591536	0.343444	0.160142	0.0860261	0.214646	0.174846	0.124672	0.259496	0.383809	0.43829	0.384666	0.215279	0.184289	0.345287	0.329248	0.474235	0.50268	0.419119	0.476082	0.703579	0.531762	0.191986	0.273795	0.36023	0.0726752	0.407456	0.520273	0.323085	0.235123	0.142021	0.1774	0.238364	0.146384	0.190791	0.112895	0.238487	0.461769	0.372473	0.421483	0.508576	0.302231	0.149103	0.354725	0.138459	0.145987
27.2173	12.9076	1.51066	1.5474	0.538238	0.624135	0.803627	0.745141	0.422875	0.555481	0.210644	0.567507	0.437661	0.234455	0.113729	0.444629	0.455254	0.882491	1.90395	1.21954	0.0760873	0.69443	0.85326	0.786272	1.25895	0.720267	0.244291	0.256598	0.156334	0.560473	0.250907	0.396984	0.244897	0.429236	0.7237	0.0540783	0.458065	0.06607	0.264082	0.302749	0.336143	0.544637	0.416133	0.323376	0.660615	0.516518	0.0940533	0.269666	0.478731	0.0726745
55.6769	27.1118	1.20837	0.695153	0.580737	0.104475	0.734538	0.248133	0.198694	0.1144	0.247577	0.549897	0.582372	0.392654	0.233263	0.282094	0.64414	0.477536	0.345276	0.519754	0.617877	0.509282	0.489879	0.579322	0.639544	0.331781	0.231529	0.429971	0.2768	0.406027	0.51084	0.266245	0.201671	0.168712	0.440172	0.471101	0.264651	0.211862	0.114598	0.33028	0.29405	0.145402	0.280342	0.410208	0.762235	0.646408	0.282258	0.274513	0.472152	0.134503
128.316	64.486	2.10588	2.60058	0.85983	0.601339	0.733077	1.87241	1.4156	0.854384	0.665358	1.23078	1.4667	1.86001	0.719816	0.903216	1.23431	1.21465	1.1923	1.11399	1.86977	1.52605	0.827307	0.519535	0.209605	0.660823	0.592847	0.344697	0.741163	0.275565	1.26178	1.94972	1.23684	0.401701	0.847715	0.292076	0.71926	0.689345	0.473294	1.96143	3.22441	1.47299	0.675898	1.36429	0.782639	1.56508	2.26651	0.927634	0.726071	1.48512
19.9022	10.2262	0.802497	0.923694	0.597237	0.339717	0.689129	0.860589	0.443101	0.537682	0.600131	0.642591	0.347595	0.212001	0.186832	0.0855493	0.0750506	1.03315	1.9601	0.941023	0.603819	0.826792	0.0512118	0.249245	0.184587	0.114112	0.0464877	0.105829	0.40603	0.206932	0.382994	0.211619	0.0674392	0.274267	0.215876	0.363635	0.664716	0.507174	0.32209	0.205654	0.230464	0.347726	0.455881	0.164568	0.533988	0.324813	0.0730837	0.361371	0.614999	0.578991
35.3338	17.704	0.411074	0.95778	0.493164	0.22869	0.493262	0.364095	0.412537	0.365864	0.131723	0.185801	0.0548334	0.094849	0.248057	0.130317	0.219222	0.835241	1.40236	0.693016	0.0862292	0.459038	0.62843	0.229346	0.205954	0.442889	0.561884	0.440733	0.290172	0.236751	0.318629	0.451497	0.451189	0.279578	0.0658851	0.336557	0.263277	0.191888	0.424337	0.549523	0.332046	0.327088	0.191148	0.0684248	0.10613	0.278432	0.300312	0.489989	0.505914	0.385757
20.668	9.6004	0.576428	0.347981	0.498007	0.335341	0.186311	0.404117	0.285681	0.174372	0.130437	0.219346	0.441404	0.249792	0.438981	0.398969	0.502357	0.656912	1.0651	0.915765	0.191498	0.346864	0.108903	0.590247	0.791877	0.478597	0.470093	0.0659011	0.43847	0.48285	0.165427	0.0606928	0.16773	0.308257	0.564986	0.84597	0.580113	0.655056	0.371868	0.265364	0.482654	0.627414	0.489686	0.650444	0.62443	0.177714	0.426546	0.213127	0.408661	0.555356
48.2631	22.5594	2.94437	0.364578	1.07261	0.263604	0.520252	0.466716	0.794672	0.79096	0.414803	0.141547	0.420968	0.676665	0.354604	0.372092	0.559378	0.256681	0.481492	0.372457	0.231645	0.665791	0.14389	0.320322	0.4941	1.02863	1.05004	0.776357	0.441278	0.425356	0.491291	0.380235	0.291072	0.771916	0.50335	0.227086	0.306157	0.255406	0.250411	0.193646	0.17797	0.157826	0.110134	0.1885	0.494741	0.573981	0.413543	0.108031	0.439755	0.67852
95.5745	46.8471	3.57514	1.25893	1.11187	1.02668	0.274709	0.448213	0.225324	0.42985	0.16491	0.501039	0.579724	0.709233	1.12818	0.986357	0.169072	0.0690604	0.417638	0.557158	0.252422	0.0818743	0.480229	0.855864	0.853825	0.415586	0.123072	0.58845	0.728572	0.511246	0.184933	1.15573	0.820197	0.320837	0.792622	0.45159	0.841487	1.00329	0.456319	0.377775	0.521689	0.301322	0.0976192	0.6412	0.623317	0.306827	0.415517	0.456506	0.182838	0.969693
27.4718	13.2408	0.574781	0.573397	0.729365	0.801622	0.919748	0.509725	0.218223	0.37628	0.618822	0.266641	0.484626	0.169669	0.628779	0.355988	0.549289	0.397762	0.374055	0.15746	0.165301	0.320428	0.298895	0.0902786	0.0799039	0.14	0.0750502	0.184534	0.716552	0.481461	0.181937	0.154618	0.20188	0.260208	0.497743	0.432077	0.776492	0.998436	0.792476	0.360959	0.103835	0.336388	0.605808	0.64686	0.395265	0.229619	0.248658	0.489713	0.513216	0.303609
31.7723	15.3918	0.873278	0.968609	1.09415	1.42745	0.942894	0.11445	0.958234	1.10573	0.97462	0.682203	1.24282	1.47642	1.02024	0.297372	0.581933	0.246577	0.136946	0.279463	0.450353	0.667774	0.616682	0.463168	0.16125	0.689109	0.689645	0.377374	0.404037	0.278665	0.485476	0.609193	0.416615	0.355114	0.263496	0.41431	0.66927	0.263197	0.307603	0.319301	0.153862	0.451189	0.999396	0.984083	0.734207	0.340206	0.596943	0.220193	0.173382	0.321292
28.7197	14.2621	0.51194	0.403215	0.175152	0.405928	0.416428	0.280948	0.260159	0.040665	0.181183	0.281977	0.386555	0.516961	0.245507	0.267781	0.247898	0.30289	0.500586	0.340099	0.300859	0.239287	0.0932823	0.108134	0.275227	0.36149	0.637466	0.523725	0.366157	0.194096	0.646912	0.384283	0.587993	0.512857	0.578506	0.489124	0.406677	0.447486	0.25437	0.0947932	0.0972288	0.253339	0.378995	0.556176	0.55737	0.398452	0.201067	0.185752	0.309019	0.252447
61.4388	29.2686	2.44899	0.463226	0.41725	0.548855	0.466218	0.413551	0.298444	0.190918	0.292705	0.731179	0.588826	0.648266	0.490495	0.338974	0.330099	0.484827	0.176216	0.461627	0.28336	0.193379	0.563219	0.328358	0.437607	0.32182	0.250796	0.272138	0.314191	0.386583	0.440732	0.4591	0.394409	0.188866	0.326733	0.370749	0.727525	0.685402	0.321194	0.0866537	0.2583	0.257799	0.358066	0.147182	0.539631	0.54907	0.609368	0.555529	0.312989	0.276769
35.3809	15.7592	2.68007	1.35798	0.356896	0.240076	0.382046	0.451938	0.498665	0.600414	0.724336	0.689532	0.648555	0.869649	1.17887	1.06515	0.409148	0.305923	0.721445	0.842175	0.602302	0.196955	0.272551	0.395408	0.154327	0.489029	0.284264	0.720985	0.575138	0.0379642	0.411866	0.465548	0.548668	0.210132	0.387436	0.223956	0.626963	0.438817	0.368448	0.766749	1.30465	0.594903	0.169585	0.304384	0.697718	0.33871	0.234107	0.397878	0.239375	0.729531
54.9179	26.3644	3.51736	0.898946	0.364128	0.4528	1.3025	1.19521	0.82436	0.174662	0.230895	0.421099	0.831257	0.779195	0.36614	0.525954	0.868632	1.0839	0.413554	0.114282	0.362682	0.844661	0.755693	0.682735	0.217852	0.556746	0.203091	0.798672	0.176881	0.238103	0.437443	0.636183	0.336992	0.300546	0.618616	0.951922	1.41066	0.733445	0.641495	0.442775	0.117013	0.221199	0.583207	0.502661	0.368636	0.723961	0.515399	0.528915	0.575783	0.184311
37.668	17.7193	2.17618	1.39563	0.618669	0.412185	0.357938	0.311497	0.800736	0.621884	0.500475	0.309834	0.439023	0.442538	0.320287	0.57498	0.77329	1.00675	0.595515	0.780215	0.392852	0.208457	0.190926	0.424266	0.422166	0.278011	0.500645	0.476635	0.527804	0.494056	0.46199	0.949397	0.757841	0.266514	0.14965	0.470876	0.531239	0.53524	0.483686	0.5741	0.32536	0.62834	1.00467	0.546263	0.345845	0.215488	0.715685	0.560886	0.205123	0.452778
17.5032	8.3777	0.414952	0.686381	0.48934	0.370585	0.717289	0.938736	0.84767	0.478363	0.480317	0.376933	0.314297	0.443479	0.451868	0.387481	0.24399	0.321677	0.706482	0.680154	0.300339	0.619984	0.452435	0.19485	0.413408	0.614317	0.41979	0.293154	0.179813	0.0712032	0.15332	0.0908955	0.204512	0.33429	0.465846	0.438518	0.527317	0.141386	0.493036	0.432775	0.0791768	0.137178	0.0825865	0.408683	0.305006	0.168791	0.316134	0.497902	0.436548	0.393706
28.3297	13.8498	0.268364	0.582874	0.192754	0.198058	0.166753	0.120479	0.185633	0.121814	0.387114	0.572683	0.373105	0.168902	0.241109	0.0492447	0.441646	0.626452	1.13525	0.466457	0.0442004	0.0464566	0.373262	0.389187	0.234285	0.520998	0.404731	0.120069	0.102772	0.0951653	0.299278	0.44031	0.323328	0.327877	0.646285	0.593038	0.138904	0.208517	0.199565	0.339808	0.177115	0.190945	0.503118	0.445709	0.367607	0.671865	0.822503	0.404172	0.1011	0.187566
44.3231	24.1055	2.05615	0.318163	0.579507	0.279177	0.147594	0.394235	0.371011	0.326163	0.0606878	0.468924	0.642683	0.276274	0.474264	0.463616	0.401729	0.609727	1.91682	1.29559	0.122726	0.303448	0.107298	0.114393	0.344803	0.376416	0.191869	0.114128	0.31439	0.44062	0.217131	0.432303	0.378884	0.375066	0.434305	0.436346	0.505975	0.261939	0.268921	0.0155178	0.574077	0.84394	0.769308	0.65228	0.136991	0.310319	0.0831914	0.198992	0.095372	0.137586
45.318	22.3334	1.99604	0.256621	0.582848	0.105736	0.137486	0.151297	0.169455	0.168416	0.351789	0.164364	0.355565	0.365568	0.376089	0.235432	0.199115	0.353501	0.230951	0.591935	0.523112	0.423198	0.265609	0.219071	0.35456	0.192395	0.172574	0.0878929	0.320728	0.444707	0.253174	0.274055	0.459988	0.212974	0.124783	0.260615	0.412577	0.165782	0.219698	0.126436	0.216639	0.293355	0.237927	0.248064	0.350016	0.365021	0.260698	0.22452	0.237103	0.109093
39.9204	20.2199	1.62265	0.650813	0.597944	0.999871	1.21034	1.02827	0.640544	0.683907	0.329124	0.470267	0.681526	0.307869	0.393003	0.323578	0.468047	0.496667	0.14099	0.578569	0.651331	0.638702	0.751594	0.487015	0.336346	0.590839	0.334474	0.851801	1.22371	1.42301	1.49017	1.08809	1.17157	0.764042	0.172965	0.272361	0.284952	0.450545	0.630956	0.829596	0.715073	0.66609	0.875983	0.574227	0.206235	0.449663	0.488128	0.242226	0.241738	0.226589
34.8172	16.0369	1.6954	0.669194	0.177195	0.834229	0.575057	0.229772	0.338437	0.679329	0.132789	0.353322	0.373703	0.443552	0.532868	0.596087	0.507081	1.05322	0.758212	0.854395	0.51401	0.841916	0.995945	0.954642	0.472235	0.586871	0.410876	0.652791	0.45581	0.0701038	0.581766	0.568396	0.955146	0.90261	0.377575	0.272498	0.677994	0.9297	0.752749	0.665452	0.706518	0.135606	0.443214	0.420334	0.79901	0.616485	0.173172	0.401836	0.803667	0.502278
31.9775	15.4652	1.05822	0.584664	1.18297	0.484853	0.395687	0.49216	0.526789	0.440743	0.370222	0.0367574	0.239372	0.159711	0.24983	0.21374	0.365381	0.33315	0.682681	0.853163	0.627675	0.383503	0.589992	0.278863	0.338897	0.357628	0.363731	0.954451	0.682682	0.451618	0.341061	0.561701	0.757139	0.381623	0.234208	0.314365	0.820429	0.511201	0.158946	0.106698	0.216859	0.392984	0.200415	0.336396	0.453504	0.526225	0.508435	0.631687	0.74782	0.543178
27.4037	12.278	1.25466	0.373854	0.486608	1.01109	0.672643	0.312013	0.525365	0.484569	0.234231	0.155612	0.386111	0.417169	0.234217	0.589944	0.621871	0.220165	0.294311	0.389413	0.422192	0.624616	0.253373	0.156852	0.287947	0.36963	0.0773234	0.34682	0.349925	0.287805	0.664895	0.648143	0.255256	1.07461	1.13538	0.914191	0.441591	0.513589	0.785418	0.75137	0.546905	0.61393	0.400701	0.217653	0.173861	0.342214	0.571454	0.28954	0.173096	0.313542
46.7142	21.7735	2.48217	0.406275	0.743377	0.953208	0.345398	0.0987136	0.359202	0.299251	0.253126	0.538705	0.565072	1.13094	0.960666	0.409598	0.527286	0.305529	0.471338	0.449124	0.4301	0.255869	0.231105	0.0960083	0.235884	0.177686	0.323291	0.331594	0.029159	0.698493	0.63368	0.268584	0.742024	0.693263	0.44804	0.765179	0.966917	0.713125	0.458134	0.744528	1.18418	1.25622	0.965743	0.471418	0.263616	0.13115	0.118092	0.138188	0.371645	0.537868
35.5924	17.3277	0.632399	0.605364	0.317076	0.132345	0.0492894	0.146915	0.308566	0.282955	0.232117	0.166714	0.319595	0.497999	0.406799	0.198682	0.454987	0.426291	0.244601	0.522947	0.232657	0.2863	0.205592	0.209133	0.381986	0.216908	0.145254	0.17727	0.116871	0.125042	0.0708702	0.151682	0.252011	0.29644	0.116891	0.0760929	0.12098	0.232917	0.353826	0.254529	0.263898	0.0799709	0.142498	0.026216	0.217054	0.0597549	0.254905	0.055165	0.153485	0.179822
115.721	58.9099	3.23918	2.81432	0.934271	1.11401	0.485143	0.447132	0.319161	0.127079	0.601288	0.100209	0.901913	0.755604	0.4788	0.510089	0.178467	1.3416	2.20985	1.76166	0.623082	0.420592	0.100526	0.497766	0.45496	0.114749	0.51067	0.730051	0.192336	0.0303444	0.473141	0.287429	0.111478	0.406323	0.62879	0.495718	0.53921	0.29604	0.551771	0.643741	0.109942	0.648868	1.15926	1.50845	1.01904	0.45562	0.92795	0.676805	0.729585	1.20836
37.8596	17.5654	1.79427	1.55453	0.780502	0.744743	0.183819	0.239506	0.504588	0.729749	0.299367	0.693763	0.895898	0.660828	0.5606	0.700798	0.763817	0.498419	0.307059	0.608848	0.440814	0.863057	0.754809	0.270329	0.383411	0.278656	0.0775589	0.153068	0.759565	1.25211	1.10129	0.488513	0.284785	0.627351	0.906933	0.764611	0.253883	0.206615	0.312692	0.558447	0.574761	0.398603	0.587369	0.416463	0.490228	0.18439	0.281161	0.684914	0.918281	0.787427
33.1172	15.3643	1.26803	0.263175	0.294609	0.334596	0.25629	0.326137	0.204873	0.321397	0.300783	0.48472	1.04461	0.730794	0.0748581	0.245502	0.374134	0.059923	0.576718	0.526262	0.0998068	0.553543	0.448661	0.111697	0.155418	0.241842	0.343036	0.480362	0.437005	0.541949	0.274355	0.204922	0.152421	0.826528	0.741895	0.265965	0.17639	0.122235	0.179211	0.342367	0.13662	0.312289	0.0134017	0.174288	0.377867	0.35028	0.267959	0.319419	0.326845	0.0984203
60.6979	27.6337	3.34043	1.6907	0.916567	0.63043	1.05415	1.10154	0.629288	0.348452	0.90704	0.518246	1.10497	0.84397	1.11076	0.497517	0.744247	0.459486	0.998857	1.32876	0.617223	0.302076	0.660994	0.181578	1.15081	1.26985	0.222716	0.441715	0.65372	0.729953	0.789249	0.301853	0.320498	0.782202	0.705852	0.41304	0.73379	0.409233	0.398852	0.485578	0.545265	0.447053	0.713758	0.811482	0.54625	0.460917	0.539496	0.681069	0.404781	0.174648
37.0301	17.8669	1.44738	0.93768	0.386415	0.14773	0.196561	0.115918	0.135345	0.129997	0.1295	0.154885	0.194155	0.305355	0.41685	0.191868	0.167273	0.321553	0.146067	0.458552	0.194644	0.179932	0.170538	0.37438	0.321795	0.149708	0.0992102	0.259668	0.255739	0.390619	0.150706	0.124513	0.117404	0.0796735	0.103616	0.0743114	0.126163	0.179615	0.0988729	0.208149	0.05833	0.255233	0.282923	0.198086	0.215858	0.0854127	0.202145	0.170439	0.2335	0.169285
50.0948	27.9591	3.38622	0.438607	0.10607	0.517828	1.19388	0.957082	0.24201	0.621674	0.717531	0.32964	0.214545	0.469321	0.239611	0.29401	0.341956	0.751794	1.15006	0.573915	0.341522	0.150661	0.211482	0.554692	0.717527	0.822243	0.881775	0.452515	0.473331	0.57594	0.32354	0.727252	0.17238	0.505368	0.551503	0.421326	0.17164	0.552602	0.314628	0.458476	0.516201	0.23599	0.121283	0.186491	0.299112	0.451357	0.201261	0.25566	0.304572	0.639816
58.2158	27.1589	2.87035	1.29879	0.635252	0.407224	0.741478	0.911068	0.844114	0.276414	0.61685	0.464564	0.6152	0.526359	0.236248	0.677522	0.411575	0.0860279	0.528116	0.474544	0.333047	0.240554	0.34849	0.523837	0.799439	0.889567	0.539855	0.333601	0.0707261	0.690866	0.964151	0.342997	0.345831	0.29997	0.587247	0.622857	0.980907	0.760864	0.46873	0.516298	0.486759	0.214547	0.646192	0.304383	0.421859	0.246479	0.267063	0.316226	0.367641	0.438963
113.367	56.6222	6.86359	0.373316	1.52704	1.26732	1.31619	0.534955	0.345307	0.352432	0.851209	1.65275	1.21341	0.869874	1.47811	0.688375	0.401201	1.04711	1.51513	0.311765	1.47594	1.08085	1.90793	1.07153	1.12543	0.539687	0.945469	1.01725	0.565146	1.36344	0.434262	0.604115	0.638289	1.38376	2.28013	1.44812	1.06005	1.33595	1.6236	1.77386	1.94442	1.60922	0.748444	1.42933	1.15379	0.412047	0.919609	1.33799	1.05168	0.844001
29.37	13.8254	0.859471	0.968367	0.359806	0.564333	0.765803	0.814366	0.500373	0.472049	0.802646	1.11278	0.863471	0.254245	0.0680473	0.823789	0.641142	0.272558	1.64949	1.28681	0.0615794	0.129553	0.360553	0.299463	0.167063	0.206414	0.52564	0.558434	0.409738	0.654142	0.54454	0.113599	0.152128	0.527738	0.369336	0.257622	0.229067	0.378921	0.35204	0.80384	0.991776	0.714641	0.789854	0.576994	0.649768	0.638177	0.262121	0.730495	0.756003	0.189888
38.2461	19.1872	2.23797	0.902886	0.370532	0.154872	0.30943	0.060456	0.153668	0.14737	0.535666	0.599747	0.262022	0.669527	0.484812	0.480646	0.494803	0.0887274	0.500081	0.326501	0.381518	0.0965571	0.318169	0.443925	0.433062	0.230673	0.124138	0.136947	0.12331	0.0175894	0.348623	0.501235	0.275862	0.312515	0.405935	0.382522	0.41017	0.453981	0.36985	0.250403	0.55695	0.443626	0.176294	0.226388	0.275757	0.0982735	0.230882	0.242694	0.351065	0.525023
54.4709	26.1309	1.88982	0.737597	1.02716	0.572062	0.529898	0.00968124	0.368498	0.805035	0.806337	0.0777811	0.290102	0.380324	0.0927434	0.449148	0.102829	0.225425	0.519516	0.786125	0.516941	1.3013	1.33417	0.9266	0.734909	0.519062	0.756931	0.251487	0.841307	0.547566	0.642432	0.302533	0.705098	0.938581	0.800502	0.506079	0.404064	0.704749	0.7529	0.446087	0.665698	0.516554	0.216384	0.920254	1.29488	1.18726	1.41676	1.01256	0.286479	0.959957
90.5833	44.6562	5.67765	1.9725	0.339343	1.10832	1.2576	0.405556	0.86522	0.237267	0.343005	0.13199	0.691559	0.416697	1.0145	1.09128	0.377941	0.996602	3.02657	2.60063	0.87064	0.839755	1.38631	1.16344	0.0537658	0.702893	1.61773	1.40563	0.165088	0.580933	1.15066	1.46964	1.39359	1.78798	1.7755	1.40078	0.237052	1.13327	0.139847	0.80582	0.822012	0.631572	0.886506	0.656863	1.51318	1.13508	0.366136	0.680211	0.941945	0.642916
44.3769	22.9192	1.23251	0.241218	0.479001	0.529343	0.292753	0.282783	0.29335	0.484231	0.607248	0.549334	0.665114	0.651908	0.0812296	0.368691	0.260862	0.337747	0.947166	1.18672	0.397768	0.102668	0.233627	0.436568	0.578149	0.389491	0.264122	0.207877	0.144459	0.0598659	0.421492	0.279141	0.258493	0.418414	0.235582	0.141506	0.338285	0.612659	0.45376	0.16014	0.327616	0.897118	0.931674	0.62212	0.290426	0.505952	0.263357	0.46098	0.670452	0.575774
72.3513	35.3735	0.787975	1.11247	1.2699	1.75381	1.70758	0.735122	0.559483	1.12365	0.52752	0.716285	1.16119	1.58819	0.819822	0.749836	0.789399	0.351586	1.8267	2.58942	2.01755	1.60749	0.408829	0.296154	0.432658	0.518609	0.849877	0.833385	1.04743	0.0641308	0.84421	1.14413	0.154091	1.07442	1.04638	0.583655	0.445268	0.650127	0.617533	0.556507	0.297257	0.31408	0.525711	0.862904	1.19746	1.40881	0.798184	0.759087	0.778346	0.15709
15.6681	7.68069	0.377873	0.110165	0.230115	0.671738	0.858076	0.546582	0.270333	0.30133	0.115114	0.290533	0.711531	0.475332	0.350317	0.501008	0.27468	0.18653	1.01573	0.942413	0.485426	0.0570137	0.28789	0.274913	0.525561	0.367037	0.118172	0.320264	0.323787	0.382922	0.187785	0.0181986	0.338018	0.39814	0.104539	0.0775645	0.0459179	0.086973	0.482853	0.810793	0.704076	0.637689	0.494525	0.166039	0.0952703	0.0198592	0.137148	0.243831	0.408576	0.281789
30.3228	14.6562	1.71654	0.195133	0.505808	0.491751	0.260903	0.187281	0.398773	0.285903	0.267257	0.521398	0.530188	0.332012	0.224946	0.395478	0.238212	0.152611	0.376857	0.353613	0.214612	0.674106	0.649753	0.132585	0.1605	0.024105	0.300896	0.724308	1.05904	0.928871	0.305131	0.168273	0.147953	0.268866	0.271638	0.200098	0.310227	0.574897	0.649227	0.290348	0.414765	0.702354	0.627963	0.960703	0.580122	0.424364	0.857237	0.313412	0.408744	0.522766
28.3989	13.5606	0.758955	0.244932	0.738558	0.526146	0.183944	0.227067	0.200308	0.337984	0.240229	0.314943	0.154956	0.589036	0.907987	0.963384	0.525977	0.0878213	0.612197	0.662226	0.336445	0.184843	0.173696	0.263863	0.732122	0.662547	0.284907	0.318218	0.353873	0.0929007	0.34133	0.232085	0.129655	0.702668	0.437852	0.262244	0.13566	0.397441	0.493255	0.801154	0.482893	0.395868	0.390191	0.690021	0.541646	0.115518	0.275718	0.571013	0.725237	0.41848
12.1061	5.83186	0.23784	0.275584	0.0958851	0.256341	0.356609	0.374408	0.462315	0.341107	0.08716	0.322304	0.462	0.230706	0.163722	0.467184	0.422595	0.374724	0.613839	0.626127	0.594447	0.427493	0.134311	0.328394	0.248896	0.237511	0.283336	0.250395	0.226096	0.176314	0.147615	0.324708	0.317792	0.258335	0.373839	0.286672	0.296973	0.266637	0.0258444	0.288085	0.351456	0.138023	0.0974762	0.135308	0.141372	0.268192	0.218157	0.209366	0.170478	0.0788081
58.7758	28.0207	2.1295	0.895251	0.505345	0.531543	0.175496	0.61193	0.658162	0.662304	0.662537	0.336587	0.297329	0.192282	0.146226	0.418465	0.39674	0.416058	1.23544	1.24384	0.854342	0.81758	0.50024	0.802258	0.934728	0.512978	0.166464	0.613831	0.735634	0.879755	0.835786	0.315078	0.188404	0.47525	0.380852	0.497101	0.840695	0.763506	0.333209	0.47541	0.481802	0.35067	0.248351	0.299365	0.567431	0.370251	0.462134	0.397031	0.632141	0.836782
48.6188	23.4318	1.37397	0.643681	0.529624	0.393549	0.240481	0.260071	0.146309	0.299488	0.0897687	0.499621	0.755421	0.577454	0.477241	0.798919	0.853586	0.433957	0.0763428	0.282327	0.37701	0.121153	0.194826	0.0364252	0.429669	0.576647	0.490822	0.269084	0.231982	0.24649	0.317932	0.0527842	0.276772	0.24188	0.337594	0.259853	0.240694	0.430045	0.252852	0.149242	0.170522	0.266101	0.10013	0.145072	0.172901	0.257612	0.29048	0.154903	0.217407	0.302453
23.0976	10.7942	0.560747	0.30489	0.199909	0.196651	0.361523	0.717615	0.345408	0.360599	0.389875	0.288613	0.365322	0.534591	0.485056	0.0461527	0.217061	0.117143	0.364285	0.245499	0.306574	0.89573	0.737967	0.628362	0.512389	0.138053	0.371304	0.515711	0.378735	0.54632	0.641666	0.426599	0.210211	0.15952	0.198473	0.148124	0.261593	0.0873754	0.117698	0.198333	0.128834	0.403263	0.623195	0.771449	0.726167	0.312745	0.378275	0.670858	0.26565	0.432647
116.731	57.6102	5.01525	2.34145	0.554849	0.0895001	0.849461	1.16886	1.13293	0.684996	0.335516	0.28416	0.503851	0.525655	0.360993	0.407314	0.79567	0.365827	1.96052	2.11148	0.754626	0.655333	0.65723	0.484296	0.257448	0.634603	0.791458	0.683986	0.913795	0.166731	0.524741	0.515732	0.828292	0.373315	1.5075	1.81382	0.638744	0.492871	0.134647	0.841647	0.422189	0.172432	0.663692	0.732605	0.685322	0.49325	0.615231	0.129776	0.517769	0.63137
69.2887	33.8614	3.50635	0.855926	0.495658	0.724003	0.760243	1.49651	1.31226	0.761648	0.691514	0.420472	0.456799	1.64265	1.22074	0.17818	0.386298	1.04459	1.17935	0.805474	0.197306	0.472601	0.908495	0.636435	0.333648	0.222718	0.167196	0.385208	0.68264	0.983837	0.98978	0.51169	0.393269	0.578094	0.811421	0.478241	0.543285	0.891493	0.543407	0.546579	1.62523	1.11604	0.273119	0.495225	0.210543	0.137142	0.285948	0.298037	0.185412	0.16507
14.6781	6.52921	1.45235	0.336891	0.212072	0.261559	0.243705	0.452133	0.266477	0.256543	0.321243	0.294154	0.2563	0.280312	0.385843	0.697991	0.655278	0.272053	0.00257829	0.40331	0.306942	0.148524	0.0709884	0.133773	0.443792	0.554572	0.292995	0.134214	0.299884	0.456393	0.291847	0.395536	0.37944	0.25474	0.143988	0.254083	0.256816	0.518745	0.687119	0.547858	0.31937	0.352926	0.571857	0.358637	0.668325	0.210296	0.387548	0.201196	0.331351	0.488885
42.1167	19.0698	2.48846	0.649422	0.203762	0.697575	0.738364	0.686714	0.489734	0.397341	0.381178	0.416277	0.324737	0.0388413	0.0561672	0.241603	0.201262	0.58889	0.502926	0.139257	0.501174	0.44146	0.306953	0.314551	0.198087	0.380475	0.245499	0.334286	0.495941	0.247147	0.0532472	0.498101	0.407563	0.423112	0.564052	0.321568	0.397467	0.154702	0.412873	0.64582	0.429823	0.545697	0.884921	1.00641	0.590271	0.427632	0.255535	0.184813	0.313487	0.166244
33.9497	15.913	1.19206	0.587579	0.106706	0.614604	0.418521	0.49832	0.221103	0.331532	0.104043	0.276071	0.535204	0.490024	0.512934	0.473938	0.144296	0.519685	0.515468	0.557575	0.935918	0.969309	0.0845699	0.581573	0.530313	0.569908	0.574938	0.432612	0.406161	0.521126	0.478042	0.350186	0.366048	0.246535	0.399181	0.480791	0.751735	0.432833	0.272193	0.730434	0.491	0.203519	0.514165	0.918802	0.470339	0.268572	0.385803	0.282644	0.384266	0.559494
25.3947	12.5563	0.621163	0.214866	0.339574	0.363878	0.319751	0.156043	0.121761	0.124319	0.202102	0.261103	0.469159	0.240681	0.0923018	0.106981	0.309203	0.424925	0.111667	0.0977405	0.388149	0.25712	0.218553	0.391109	0.591581	0.482232	0.435171	0.98041	0.334351	0.672704	0.680022	0.239803	0.297466	0.387967	0.269933	0.180622	0.689697	0.679065	0.42264	0.260559	0.34865	0.344008	0.376958	0.34179	0.608401	0.845126	0.548421	0.763959	0.916755	0.492669
104.299	52.1279	3.56629	1.24477	1.09136	1.41165	0.790625	0.146423	0.61047	0.140534	0.0617342	0.611394	0.813002	0.315104	0.367107	0.495393	0.655863	0.524451	1.22806	1.32916	0.491177	1.17417	1.00343	0.290519	0.77284	0.214834	0.572152	0.282717	0.333724	0.435309	0.420591	0.303556	0.805532	0.916496	0.825875	0.768022	0.58084	0.5595	0.713608	0.649491	0.116834	0.455288	0.776771	0.776606	0.469394	0.448614	0.912187	0.68639	1.03323	0.316197
35.5258	17.6782	0.279783	0.305265	0.47133	0.534479	0.641109	0.985798	0.532467	0.24152	0.40167	0.115252	0.377904	0.487797	0.837068	1.00127	0.773047	0.604958	0.268742	0.310178	0.297974	0.31748	0.186665	0.31731	0.193814	0.251072	0.186496	0.642905	0.383218	0.282334	0.372319	0.345368	0.460176	0.460241	0.497494	0.139481	0.369999	0.492931	0.512953	0.199338	0.223214	0.562048	0.62498	0.552031	0.51086	0.454507	0.270509	0.685252	0.337327	0.379841
42.0772	20.2845	0.905748	0.521396	0.703952	1.0637	0.843818	0.208355	0.237437	0.619885	0.685897	0.121135	0.190736	0.377129	0.574854	0.772807	0.651041	0.638489	1.1116	0.573952	0.0944185	0.359043	0.294688	0.398363	0.228966	0.494161	0.367831	0.398703	0.600995	0.662467	0.661546	0.404274	0.370599	0.402423	0.0687105	0.489007	0.623826	0.643562	0.591696	0.426538	1.23049	0.970302	0.411579	0.284304	0.215253	0.0864017	0.348036	0.470859	0.206675	0.311439
28.7601	15.3017	0.9533	0.564221	0.315636	0.382519	0.786038	0.941716	0.702492	0.377487	0.350512	0.270952	0.371247	0.48436	0.259238	0.641651	0.503008	0.665994	1.39767	1.20936	0.559044	0.459085	0.68342	0.539602	0.173198	0.225053	0.178512	0.197338	0.143639	0.615761	0.296471	0.369477	0.550559	0.685395	0.400885	0.133261	0.134167	0.301293	0.399271	0.317142	0.464639	0.539042	0.0388965	0.511232	0.372174	0.41273	0.60986	0.374326	0.146785	0.352735
90.8684	44.6147	6.10108	1.99632	0.681063	0.344832	0.0463579	0.560045	0.525467	0.408092	0.255652	0.259575	0.553745	0.791935	0.293106	0.340584	0.57588	0.955117	1.78732	1.46453	0.230947	0.307461	0.545617	0.574716	0.426031	0.418449	0.447725	0.5215	1.01036	0.474571	0.284405	0.241086	0.0871774	0.217803	0.245504	0.0767273	0.142113	0.602612	0.548638	0.457293	0.378076	0.435583	0.842215	0.972872	0.365257	0.588828	1.13352	0.677529	0.559326	0.754326
38.7245	17.9586	4.28525	1.41403	1.02917	0.290837	0.52328	0.221929	0.581054	0.708169	0.366269	0.561693	0.464626	0.677201	0.630964	0.424695	0.589827	0.531617	0.236131	0.285183	0.147213	0.456559	0.470269	0.401756	0.20375	0.121708	0.229121	0.421966	0.602621	0.393707	0.40797	0.911105	0.505057	0.422238	0.331465	0.0949326	0.112405	0.331851	0.601878	0.742784	0.943872	0.500091	0.345182	0.0320056	0.112236	0.39628	0.593467	0.157497	0.249959	0.249307
68.8707	34.0527	0.412454	0.762147	0.395708	0.200895	0.346683	0.064025	0.189001	0.222783	0.675296	0.806159	0.655014	0.320607	0.417009	0.647014	0.269932	0.204833	0.408597	0.118184	0.244207	0.163315	0.271679	0.12584	0.142145	0.616541	0.590361	0.0483211	0.272457	0.335922	0.375496	0.252892	0.129424	0.189563	0.336055	0.437224	0.36587	0.391977	0.201422	0.0350132	0.135073	0.390256	0.360118	0.177055	0.154343	0.163234	0.422037	0.293277	0.162467	0.196262
88.8772	43.7036	6.14651	1.80567	0.888236	0.31081	0.401597	0.45339	0.258518	0.632171	0.350622	0.102309	0.0861359	0.211859	0.273893	0.288062	0.50216	0.505113	0.281178	0.392442	0.191906	0.137804	0.254391	0.621306	0.661642	0.309143	0.347225	0.4634	0.562741	0.292516	0.145948	0.264112	0.359337	0.1227	0.483704	0.479606	0.349827	0.183384	0.20431	0.228121	0.320409	0.370197	0.129041	0.231257	0.21691	0.176556	0.176225	0.297999	0.21474	0.321733
67.1354	37.2633	4.23418	0.759053	1.31957	1.14059	0.979906	0.545486	0.245083	0.348037	0.371779	0.641312	0.893469	0.595689	0.435007	0.285532	0.407758	1.29332	1.23341	0.249142	0.455188	0.115223	0.334208	0.543664	0.737763	0.480154	0.455498	0.62561	0.751973	0.333811	0.224711	0.247821	0.289955	0.356428	0.476884	0.268278	0.197446	0.663201	0.328347	0.648532	0.478714	0.214302	0.739345	1.08897	1.01411	0.332048	0.272332	0.636609	0.366301	0.201568
60.8496	30.7497	3.63745	0.661906	0.904183	0.864148	0.329431	0.112419	0.580255	0.374682	0.176795	0.202727	0.726769	0.632042	0.152092	0.268667	0.766882	0.294375	1.04441	0.980074	0.487786	1.09955	1.44683	1.28984	1.05699	1.02085	0.941686	0.266457	0.706511	0.669241	0.671422	1.19313	0.867518	0.599314	0.655059	0.403679	0.320823	0.66923	0.773802	0.855208	0.592077	0.775798	0.77032	0.305	0.239137	0.284849	0.618132	0.853076	0.582778	0.727698
81.6003	44.6507	4.73551	1.16266	0.25655	0.15738	0.289399	0.453086	0.556013	0.181194	0.605483	0.707213	0.280996	0.201044	0.384483	0.405196	0.764645	0.72539	2.61739	2.08167	0.0597161	0.298869	0.270989	0.253871	0.235023	0.430455	0.707387	0.643604	0.436249	0.599592	0.360558	0.53449	0.512898	0.552168	0.381177	0.255727	0.751365	0.905378	0.877301	0.743058	0.199692	0.167706	0.298806	0.611159	0.445413	1.13354	1.18354	0.701757	0.387036	0.495429
62.7628	31.9963	8.07834	2.18252	1.77321	1.10948	0.93369	0.628702	0.766169	0.444568	0.275092	1.54936	1.60611	0.480904	0.246907	0.49467	1.35666	0.57815	1.13048	1.03269	0.375831	0.477463	0.464611	0.237853	0.441951	0.426727	0.69142	0.269354	0.62996	0.653582	0.457176	0.750153	1.54136	1.01006	0.204861	0.10052	0.379577	0.245997	0.183192	0.409851	0.585236	0.269571	0.671385	0.296827	0.620552	0.146446	0.473876	0.573404	0.613689	0.800489
16.1503	7.80232	0.319905	0.423576	0.721011	0.822457	0.40721	0.405253	0.471683	0.222445	0.213774	0.562738	0.530969	0.30857	0.215392	0.351884	0.440579	0.478955	0.260357	0.13062	0.342927	0.213292	0.194666	0.0965234	0.207829	0.421801	0.742626	0.504965	0.193243	0.365583	0.583441	0.753335	0.721248	0.554065	0.533066	0.35764	0.457388	0.439989	0.222816	0.553348	0.562788	0.556619	0.455619	0.221114	0.311826	0.292328	0.23137	0.422281	0.195077	0.28405
87.34	46.7611	3.15635	1.05563	1.22956	1.58589	1.3765	0.81237	0.18344	0.253738	0.208296	0.279707	0.38089	0.407539	0.270064	0.886941	0.998348	1.2909	1.0666	0.490044	1.031	0.86616	0.600056	0.404484	0.614695	0.630702	0.56428	1.5098	1.03113	0.424116	1.27457	1.02298	0.400943	0.687298	1.18536	1.03839	0.844081	2.80496	2.50384	1.84067	0.500878	1.59488	2.2185	1.36735	0.377449	0.732816	0.125841	1.05364	1.01515	1.00093
24.6747	12.7643	0.747708	0.428932	0.530449	0.517274	0.061058	0.198467	0.130984	0.192378	0.226706	0.0318978	0.0856303	0.238034	0.26459	0.29583	0.317808	0.360343	0.693319	0.539718	0.273084	0.251429	0.437769	0.359063	0.0855032	0.157496	0.163257	0.0497214	0.112761	0.0491171	0.201893	0.23414	0.0755362	0.33815	0.350816	0.270574	0.265936	0.161638	0.150863	0.0506717	0.206088	0.469776	0.295596	0.261481	0.301975	0.105226	0.182523	0.202134	0.252189	0.109444
34.7154	16.0964	1.32056	0.539025	0.116675	0.557235	0.563773	0.450065	0.317302	0.184391	0.509244	0.7854	0.380951	0.25242	0.326372	0.276046	0.205223	0.323425	0.604517	0.958225	0.377603	0.530458	0.523609	0.242892	0.10789	0.455142	0.569059	0.51762	0.74241	0.791726	0.599668	0.363857	0.339961	0.191957	0.860984	0.603231	0.512105	0.617835	0.665301	0.0578174	0.394217	0.370551	0.152922	0.232463	0.433046	0.35952	0.17411	0.0873024	0.414532	0.347576
30.0982	17.4842	3.53714	0.571448	0.768052	0.754962	0.238702	0.466017	0.361055	0.197793	0.581822	0.764966	0.596698	0.561062	0.744457	0.426034	0.632714	1.05106	2.5474	2.68302	1.13019	0.340276	0.433401	0.419857	0.299399	0.123081	0.405295	0.871122	1.02665	0.633617	0.673087	0.519867	0.805167	0.920084	0.665237	0.639603	0.501392	0.329589	0.178137	0.281581	0.74467	1.12493	0.521437	0.227856	0.712466	0.561335	0.185363	0.434134	0.523251	0.302171
28.8996	13.6801	1.86311	0.261018	0.529484	0.360728	0.246702	0.482969	0.459491	0.14054	0.129638	0.296178	0.31536	0.156345	0.493655	0.321046	0.0667602	0.168843	0.38552	0.409717	0.258243	0.0788151	0.643021	0.80813	0.624294	0.389468	0.0899321	0.474289	0.58588	0.421299	0.259803	0.153105	0.519654	0.445519	0.442479	0.67514	0.43249	0.103882	0.31951	0.628034	0.336517	0.438514	0.602568	0.433116	0.131471	0.330158	0.238038	0.312031	0.218463	0.347737
36.993	17.3558	1.48512	0.853248	0.194675	0.216068	0.323419	0.109008	0.40752	0.411981	0.302628	0.206463	0.179756	0.472025	0.351743	0.233437	0.445354	0.357693	0.211863	0.507386	0.265906	0.102877	0.134721	0.14228	0.3263	0.440847	0.238931	0.174279	0.238629	0.22051	0.249347	0.280887	0.292662	0.547493	0.659267	0.581687	0.270081	0.324578	0.512204	0.388498	0.108079	0.151234	0.13286	0.24829	0.233891	0.22717	0.236106	0.102888	0.388012	0.346918
56.646	28.8593	1.57738	0.920388	0.505416	0.712479	0.847438	0.342763	0.292425	0.655145	0.401047	0.645921	0.372059	0.138484	0.104519	0.232868	0.23247	0.682889	0.578447	0.0532838	0.180586	0.152893	0.102727	0.272133	0.59765	0.0167982	0.548418	0.144587	0.6719	0.338769	0.467222	0.499979	0.336812	0.333816	0.336055	0.31207	0.451985	0.572325	0.421839	0.670436	1.06435	1.0616	0.793603	0.899555	0.726392	0.338189	0.696776	0.617473	0.521332	0.419248
54.7399	27.3224	2.31427	0.710707	0.74296	0.451793	0.375894	0.588933	0.603335	0.561173	0.36057	0.218897	0.163004	0.151469	0.254692	0.580652	0.360158	0.154938	0.696518	0.839994	0.53955	0.254039	0.548508	0.274206	0.415957	0.565561	0.289405	0.369877	0.424614	0.923116	1.49735	1.07285	0.545823	0.1217	0.367097	0.36429	0.529699	0.353417	0.356348	0.221584	0.500446	0.92161	0.512178	0.299395	0.601865	0.535636	0.375386	0.206246	0.140506	0.610801
51.9993	26.7816	3.07921	0.644868	0.501407	0.741967	0.700487	0.655815	0.345455	0.312199	0.538349	0.362936	0.210779	0.27307	0.400757	0.279269	0.384499	0.366535	0.0474669	0.245749	0.623156	0.509813	0.547304	0.492591	0.514342	0.817362	0.671715	0.365771	0.152602	0.276284	0.260415	0.506352	0.527776	0.275115	0.401152	0.231359	0.753797	0.55174	0.0564699	0.261101	0.765128	0.938102	0.909617	0.677867	0.36798	0.298787	0.250507	0.29861	0.0414738	0.191523
38.972	19.1097	0.605027	0.482654	0.57255	1.18393	0.676491	0.643324	0.395725	0.144102	0.384417	0.691702	0.944817	0.381665	0.293082	0.244184	0.152813	0.612676	1.08582	1.16485	1.03242	0.847052	1.31573	0.879492	0.270497	0.578642	0.705331	0.195101	0.696427	0.900391	0.778209	0.326235	0.490506	0.489	0.401196	0.787021	0.231217	0.552511	0.261765	0.599953	0.444027	0.255118	0.636484	0.832663	0.785121	0.553619	0.0501971	0.256376	0.46612	0.454386
55.0714	25.4245	3.09295	0.481705	0.960836	0.683134	0.614577	0.947256	0.776304	0.412703	0.165755	0.371865	0.373112	0.139672	0.417108	1.14849	1.22436	0.61191	1.11764	0.358277	0.706633	0.727056	0.716679	0.639902	0.0515989	0.268118	0.391067	0.853792	0.61117	0.533484	0.709746	0.483446	0.540904	0.363019	0.934754	0.887437	0.795294	0.921048	0.403285	0.783638	0.674523	0.815284	0.473092	0.728362	1.2914	1.27783	1.08403	0.469025	1.32427	1.61694
36.9688	18.4129	1.33983	0.5397	0.807779	0.78464	0.340312	0.468309	0.491987	0.24071	0.293351	0.704217	0.710081	0.555562	0.0914195	0.774182	0.857261	0.725119	0.804402	0.59609	0.780661	0.355877	0.277639	0.568198	0.75262	0.33891	0.109356	0.361099	0.524597	0.46558	0.699729	0.665656	0.454945	0.419772	0.165147	0.40997	0.330317	0.666644	0.595181	0.914565	0.688265	0.333712	0.399492	0.45942	0.526293	0.145375	0.24591	0.244042	0.072638	0.375821
52.2668	30.2331	5.22935	0.496146	1.05223	1.35768	1.08161	0.625609	0.446877	0.683516	0.919273	0.939523	0.688252	0.481365	0.600415	0.546369	0.157737	0.77958	1.92982	1.51268	0.452193	0.455487	0.398397	0.390976	0.568157	0.680533	0.614305	0.664616	0.508172	0.0585938	0.19394	0.35332	0.222214	0.32629	0.460752	0.446473	0.744006	0.881952	0.856131	0.585085	0.660646	0.51747	0.432694	0.325742	0.606763	0.965912	0.449995	0.294908	0.465284	0.192183
42.201	21.8553	3.72465	1.78109	0.357272	0.158464	0.79748	0.554186	0.733798	1.05014	0.809846	0.89736	0.750172	0.420391	0.383281	0.989594	1.45608	0.494846	2.08289	1.95593	0.208746	0.341617	0.277444	0.0830992	0.523849	0.381263	0.025352	0.315307	0.294298	0.377703	0.567545	0.564814	0.806592	0.508801	0.506359	0.612339	0.605349	0.248721	0.317897	0.522905	0.748291	0.917752	0.41815	0.621812	0.627795	0.154522	0.469741	0.244999	0.572706	0.662284
60.882	30.566	0.847117	1.13086	0.407769	0.761879	0.419021	0.185614	0.589241	0.212492	0.648029	0.90928	0.586769	0.349138	0.562824	0.822533	0.751807	0.42731	0.893204	0.835278	0.622222	0.179508	0.204522	0.460277	0.47846	0.336869	0.652828	0.792841	0.682096	0.441077	0.136077	0.179091	0.0837725	0.28296	0.0627413	0.458337	0.0632496	0.822576	0.972569	0.615096	0.440525	0.243828	0.11829	0.17627	0.294917	0.0502814	0.364474	0.274707	0.379243	0.434003
81.0728	41.2317	0.906176	1.13999	0.812356	0.78058	1.00744	1.36995	1.28711	1.1366	0.93976	1.37444	1.06996	1.04944	0.63283	0.414898	1.06756	1.12326	0.597171	1.09171	0.904864	0.672298	0.307987	0.31477	0.0891674	0.296543	0.182476	0.450397	0.374628	1.22862	0.989929	0.695252	0.36439	0.360771	0.369767	0.698444	1.20079	0.874458	0.769656	0.34784	0.368241	0.310363	0.415508	0.735359	1.25464	0.402028	0.559669	0.837734	0.159303	0.703202
28.6527	13.3549	0.366506	0.957577	0.215937	0.111471	0.346883	0.756988	0.668538	0.372831	0.602232	0.108787	0.347931	0.503995	0.649916	0.438594	0.640276	0.543152	0.161176	0.236279	0.101339	0.427929	0.283578	0.523821	1.0253	0.921121	0.786518	0.925528	0.983485	0.484912	0.213565	0.571008	0.65945	0.464644	0.37215	0.289289	0.300376	0.383276	0.372844	0.41695	0.489234	0.399124	0.149954	0.267624	0.106496	0.0864684	0.22901	0.363202	0.371811	0.393153
70.599	33.8943	3.29989	2.12596	0.415645	0.751279	1.10524	1.09139	0.662281	0.384492	0.536535	0.228299	0.237725	0.370117	0.332359	0.666861	1.03128	0.788469	0.551074	0.811503	0.787094	0.180324	0.197428	0.417223	0.811608	0.763939	0.497936	0.31678	0.505941	0.55457	0.575698	0.377563	0.176953	0.28461	0.621593	0.509816	0.693228	0.91921	0.922321	0.338285	0.387595	0.26791	0.546672	0.468637	0.229878	0.643004	1.012	0.677049	0.650776	0.720819
18.5866	8.67323	0.425515	0.46217	0.526324	0.210172	0.189022	0.302665	0.152077	0.344848	0.225807	0.370811	0.223521	0.14016	0.164554	0.20486	0.262661	0.26775	0.345612	0.411813	0.176674	0.371495	0.184974	0.325145	0.233928	0.343875	0.61503	0.439153	0.477438	0.484182	0.357253	0.303931	0.208086	0.0875292	0.305217	0.426263	0.146784	0.38205	0.207395	0.113995	0.329163	0.399201	0.458834	0.546068	0.393203	0.35017	0.15246	0.384356	0.500083	0.573594
39.8953	19.8902	1.11714	0.382917	0.418664	0.23682	0.147381	0.442173	0.486427	0.379312	0.491706	0.357438	0.713247	1.0443	0.988524	0.784532	0.73161	0.849187	1.14926	0.695714	0.753305	0.801592	0.616409	0.577974	0.505308	0.227162	0.0402313	0.109765	0.236515	0.277849	0.963163	0.94145	0.555754	0.235856	0.450514	0.48352	0.737142	0.654871	0.692528	0.621209	0.824957	0.737357	0.498225	0.625273	0.0771211	0.658518	0.334027	0.422373	0.668538	0.569764
56.3374	28.5046	2.77584	0.924285	0.125544	0.887199	0.93221	0.461953	0.217084	0.203506	0.104158	0.352952	0.420622	0.228137	0.0322904	0.508261	0.407583	0.21172	0.134044	0.463698	0.588155	0.591832	0.868224	0.607701	0.33921	0.687851	0.60184	0.446328	0.794537	0.632119	0.497184	0.84367	0.967103	0.669123	0.47494	0.351739	0.544838	0.616092	0.618266	0.591378	0.532818	0.389516	0.324969	0.238534	0.0362474	0.293579	0.367934	0.190073	0.369887	0.376034
51.3476	31.0095	5.99308	0.331154	0.333742	0.622025	0.479256	0.138159	0.56212	0.774234	0.43941	0.2606	0.207006	0.381391	0.534283	0.317069	0.23031	0.584028	2.62078	2.6246	0.512891	0.829496	0.961427	0.751698	0.684018	0.822891	0.806959	0.867803	0.594773	0.341156	0.534962	0.317911	0.60241	1.00177	0.642586	0.382073	0.233153	0.44626	0.544493	0.503939	0.666155	0.524929	0.522449	0.772586	0.589816	0.183389	0.699618	0.746034	0.720902	0.860875
30.3511	14.6042	1.56763	0.106047	0.320226	0.126291	0.324883	0.461596	0.449987	0.15687	0.284709	0.558753	0.435738	0.131508	0.378617	0.389311	0.321505	0.209232	0.502479	0.274643	0.242259	0.185022	0.252998	0.0369082	0.448118	0.470137	0.164042	0.44694	0.462192	0.314974	0.699525	0.137911	0.615598	0.375797	0.359334	0.459579	0.452393	0.355369	0.22317	0.180658	0.433919	0.382689	0.275267	0.548926	0.394872	0.224013	0.339384	0.262113	0.364258	0.567485
25.4843	12.181	1.01055	0.215391	0.181067	0.750339	0.634571	0.222617	0.388323	0.185217	0.192587	0.315161	0.282587	0.450858	0.554993	0.402823	0.235124	0.17001	0.508147	0.463599	0.342039	0.617788	0.550199	0.164001	0.130225	0.171615	0.167006	0.652993	0.632755	0.380789	0.510096	0.18764	0.48905	0.456371	0.370546	0.262912	0.504743	0.436841	0.361741	0.141093	0.167304	0.288747	0.196189	0.217385	0.172633	0.0810181	0.433533	0.494555	0.186848	0.0397098
27.0742	12.8614	1.88656	0.691063	0.237761	0.273837	0.39345	0.476724	0.271003	0.162208	0.151077	0.189269	0.272907	0.237607	0.297668	0.363723	0.557635	0.114803	0.588534	0.28448	0.245071	0.167269	0.206837	0.230492	0.583626	0.299162	0.342515	0.445197	0.309865	0.105049	0.133454	0.336342	0.159936	0.395806	0.79983	0.496809	0.540033	0.610643	0.291228	0.13558	0.306388	0.203988	0.367341	0.363656	0.246836	0.286658	0.653405	0.704941	0.448493	0.435535
47.0559	24.3487	1.6889	0.640118	0.518385	0.446052	0.557345	0.755598	0.47568	0.50279	0.5868	0.547828	0.771583	0.684314	0.222029	0.421523	0.572719	0.853458	1.17591	0.688126	0.283601	0.336726	0.0636675	0.600994	0.344306	0.242224	0.0766806	0.425857	0.323589	0.158382	0.406104	0.674251	0.385033	0.711763	0.30174	0.456508	0.527716	0.297987	0.30936	0.51562	0.522713	0.489433	0.350996	0.299247	0.0701659	0.295147	0.442063	0.626636	0.375788	0.280197
55.8059	27.0365	1.49621	1.25483	0.430723	0.456254	0.271252	0.539886	0.820434	0.556845	0.504638	0.315458	0.100047	0.402863	0.462128	0.250022	0.130875	0.530757	0.717622	0.477081	0.500567	0.449608	0.749743	0.561924	0.284304	0.460739	0.182983	0.083569	0.496586	0.342044	0.320092	0.281336	0.160314	0.320004	0.72414	0.520045	0.472992	0.357129	0.336435	0.686449	0.365926	0.461657	0.234504	0.896715	0.982779	0.468775	0.310932	0.151475	0.42997	0.434824
23.1687	10.8126	0.542942	0.629461	0.331006	0.617916	0.657609	0.38759	0.42264	0.296847	0.45742	0.359429	0.072382	0.486779	0.693245	0.534329	0.198972	0.40469	0.506966	0.29907	0.0168551	0.31302	0.0152269	0.0497339	0.376442	0.29222	0.0717483	0.540823	0.73515	0.567232	0.426358	0.623844	0.446425	0.199408	0.385718	0.176112	0.759685	0.750746	0.327705	0.107925	0.270364	0.0924091	0.137826	0.34343	0.489739	0.170394	0.168003	0.236373	0.432947	0.438313
39.2311	18.2346	1.9233	0.988491	0.999768	0.669068	0.35987	0.337099	0.147545	0.543104	0.379399	0.764505	1.06365	0.68161	0.2084	0.19403	0.780385	0.714426	0.0354485	0.76549	0.435053	0.389395	0.272547	0.271025	0.154893	0.423485	0.515443	0.198289	1.26325	1.44525	0.365458	0.35865	0.590979	0.572994	0.350029	0.154401	0.170486	0.26456	0.150791	0.56178	0.568724	0.285257	0.497146	0.400605	0.269604	0.221882	0.0439514	0.182864	0.14113	0.602891
80.245	41.523	1.37682	1.46204	0.695019	0.538142	0.220988	0.421922	0.29532	0.464913	0.760991	0.637876	0.754922	0.767157	0.251619	0.248515	0.832865	1.15874	0.397712	0.492261	0.82638	1.24124	1.00694	0.836797	1.36744	1.22301	0.620364	0.969361	1.609	1.97749	1.44071	0.577789	0.467925	1.10435	1.43317	0.857541	0.135092	0.608603	0.603293	0.681869	1.31826	1.00551	0.122171	0.315335	0.848232	0.306003	0.392436	0.738678	0.746939	0.554701
PRL	Power=0.269
16.0292	8.01002	0.233007	0.232731	0.298552	0.665922	0.597	0.151579	0.309419	0.130598	0.093392	0.332937	0.279344	0.197261	0.2383	0.436901	0.401706	0.0826135	0.513195	0.584368	0.0968331	0.263242	0.327957	0.0923468	0.188058	0.139396	0.0404928	0.115631	0.468102	0.339277	0.302648	0.289125	0.246218	0.233971	0.0633546	0.465434	0.794309	0.603483	0.102415	0.291454	0.122689	0.11847	0.132383	0.230809	0.217495	0.171205	0.314649	0.32937	0.0803647	0.134147
40.8179	21.1067	0.657166	0.562865	0.367544	0.376172	0.0840071	0.193804	0.13805	0.226895	0.612644	0.82493	0.444462	0.302356	0.387622	0.217886	0.215647	0.413627	1.13625	0.519157	1.33465	1.02195	0.439736	0.711825	0.502206	0.311541	0.325741	0.554704	0.394428	0.369722	0.22873	0.306705	0.447125	0.14692	0.479814	0.708861	0.206132	0.359875	0.221821	0.183636	0.19343	0.177047	0.100444	0.308454	0.616624	0.560252	0.163247	0.618395	0.733197	0.164408
30.427	15.3428	0.211799	0.384351	0.204193	0.380821	0.275445	0.337511	0.280734	0.19919	0.359811	0.371359	0.301706	0.402467	0.475979	0.359039	0.129479	0.222124	0.782211	0.620555	0.0529805	0.14783	0.0452505	0.0206866	0.20659	0.292455	0.329967	0.192213	0.296938	0.0978977	0.190429	0.283435	0.209311	0.301934	0.116275	0.190301	0.251706	0.262921	0.0766131	0.226943	0.261273	0.256948	0.34985	0.151445	0.0391687	0.036646	0.129652	0.111439	0.123768	0.144686
16.4689	8.26543	0.165178	0.187266	0.153003	0.329133	0.201626	0.997156	0.691345	0.290851	0.488054	0.614627	0.407201	0.64595	0.602546	0.565445	0.75408	0.818556	1.16979	0.65979	0.287201	0.388572	0.456936	0.347974	0.200111	0.203277	0.0230569	0.274632	0.517575	0.615076	0.433442	0.264477	0.102842	0.505907	0.377267	0.306653	0.179691	0.0701195	0.345795	0.820877	0.591866	0.447703	0.496384	0.213453	0.353698	0.377108	0.4158	0.794758	0.648326	0.417975
19.1021	9.33185	0.157702	0.225905	0.370662	0.316399	0.175574	0.422498	0.576324	0.619592	0.598763	0.312965	0.245048	0.329725	0.369073	0.316112	0.254608	0.244161	0.20572	0.140253	0.0222936	0.282409	0.269144	0.106835	0.491961	0.407534	0.164748	0.144492	0.324555	0.452026	0.277959	0.175594	0.215128	0.0522677	0.139693	0.318865	0.347663	0.221808	0.364312	0.324697	0.166706	0.0675588	0.143285	0.145268	0.126147	0.177282	0.300537	0.260039	0.122897	0.152615
10.802	5.49956	1.31952	0.682634	1.90763	1.5394	2.0521	2.57242	3.0479	2.44535	0.377574	0.553971	2.59538	3.69176	2.55841	3.19197	3.33648	3.16824	2.57331	2.61652	1.6192	0.37219	0.528256	0.604999	0.304845	1.86926	1.30733	1.43076	2.21012	3.21462	2.22581	1.81548	1.69526	1.36139	2.03953	2.06615	1.44334	1.67232	1.30447	0.506986	1.47492	0.241229	2.28117	3.81142	3.21738	1.99914	3.13235	2.71906	0.958026	1.23034
14.3093	7.47867	0.592254	0.376232	0.275563	0.285072	0.378876	0.0960083	0.252676	0.368824	0.349416	0.0658373	0.546762	0.549309	0.350431	0.571825	0.655458	0.104171	1.27582	0.948723	0.155232	0.161596	0.328979	0.508566	0.520358	0.387386	0.367313	0.41383	0.304468	0.112228	0.132893	0.408214	0.486683	0.116847	0.241356	0.349583	0.376212	0.349762	0.257131	0.0708996	0.204437	0.44958	0.495014	0.521563	0.362876	0.153192	0.299409	0.330556	0.314633	0.249649
64.4155	32.6755	0.500011	0.727897	0.776445	0.572872	0.632741	0.462327	0.604978	0.484971	0.321445	0.157292	0.196142	0.650133	0.317174	0.216119	0.280496	0.787688	1.16531	0.517761	0.157711	0.357811	0.77547	0.614924	0.163988	0.378083	0.434042	0.576227	1.04765	1.09048	0.527937	0.589026	1.41596	0.708323	0.519891	0.838788	0.75509	0.887238	1.13357	0.719771	0.641539	0.545029	0.136168	0.532317	0.875402	0.820897	0.313833	0.460776	0.470127	0.337961
35.1326	17.7747	0.0942009	0.376418	0.429504	0.0802004	0.429246	0.489808	0.398149	0.0960018	0.568362	0.517021	0.160758	0.117973	0.212671	0.375609	0.292035	0.628436	1.61012	1.32698	0.205706	0.652356	0.397536	0.42236	0.506924	0.339391	0.336993	0.539522	0.387096	0.248081	0.438947	0.539458	0.601105	0.355631	0.392846	0.626825	0.471982	0.169483	0.398032	0.67576	0.563346	0.231019	0.352854	0.523556	0.0525748	0.491786	0.371186	0.506727	0.533515	0.0686189
19.5015	9.77148	0.589051	0.247177	0.635369	0.414091	0.267521	0.473122	0.362354	0.620161	0.83667	0.264681	0.15798	0.319929	0.0212227	0.331942	0.293897	0.157487	0.687801	0.668766	0.156934	0.149156	0.299835	0.0416669	0.356675	0.232512	0.0542686	0.0153928	0.370716	0.50409	0.373432	0.242077	0.102127	0.142963	0.259079	0.193178	0.197346	0.442895	0.456656	0.322564	0.311139	0.514881	0.336151	0.215009	0.224129	0.150952	0.219157	0.219537	0.36905	0.231129
12.919	6.45775	0.073514	0.214624	0.331214	0.231061	0.206806	0.239395	0.267817	0.347151	0.218875	0.0716528	0.193903	0.116531	0.105359	0.135117	0.298333	0.108402	0.46008	0.369859	0.186796	0.330574	0.433427	0.27104	0.111312	0.276995	0.271874	0.163698	0.0518964	0.053354	0.268196	0.445004	0.467879	0.297672	0.0815111	0.211239	0.240682	0.0899245	0.231311	0.186716	0.195378	0.19408	0.390149	0.363689	0.221242	0.143035	0.252261	0.156479	0.185677	0.299433
19.5725	9.80974	0.203712	0.373407	0.40463	0.436785	0.328093	0.218048	0.261315	0.398052	0.212898	0.217589	0.441639	0.435237	0.588988	0.336701	0.20354	0.357322	0.99454	1.00713	0.134046	0.382205	0.357896	0.442255	0.232874	0.132587	0.143124	0.0712397	0.483523	0.777008	0.45404	0.0903206	0.315451	0.603271	0.0289787	0.540337	0.680772	0.48941	0.243236	0.207347	0.426147	0.317203	0.0456838	0.187485	0.428281	0.0754117	0.580031	0.80126	0.366878	0.102095
45.4506	23.1083	0.63943	0.396431	0.150888	0.164538	0.0435809	0.0605596	0.129938	0.161914	0.361096	0.313052	0.137116	0.150592	0.0876309	0.235462	0.134801	0.274311	0.519483	0.65685	0.248241	0.171467	0.263437	0.050563	0.205434	0.280329	0.226206	0.248611	0.452795	0.430716	0.384837	0.300558	0.161483	0.350766	0.18362	0.0926982	0.0861955	0.194699	0.231034	0.249447	0.351242	0.0859119	0.255721	0.332869	0.422622	0.593953	0.534059	0.420835	0.134655	0.584155
92.2213	46.476	2.17072	2.48782	1.26352	0.656587	1.16656	1.44458	1.0807	0.586318	1.39188	1.31069	0.297877	0.854431	1.07843	0.346601	0.206525	0.63638	2.16426	1.63193	0.704135	0.482982	1.28316	0.862249	0.144907	0.254378	0.858023	1.19287	0.421123	1.59677	0.660832	1.29269	1.2145	0.904145	1.02766	1.76615	1.76363	0.820779	0.938907	1.77824	1.52433	0.961845	0.385389	0.507307	1.01411	0.150804	0.963033	1.2594	1.79971	1.09654
16.4291	8.28719	0.131809	0.163974	0.482795	0.478655	0.258043	0.154534	0.246352	0.23485	0.538823	1.07335	1.1392	0.729975	0.127382	0.359389	0.431266	0.392726	1.74937	1.57169	0.457385	0.0387286	0.0379338	0.188964	0.396984	0.452855	0.434169	0.15051	0.313517	0.728515	0.664157	0.43685	0.525564	0.368239	1.08336	1.18489	0.336341	0.523141	0.304648	0.43395	0.410636	0.333718	0.355934	0.307576	0.216705	0.320615	0.663735	0.905805	0.808586	0.626457
30.3739	15.1374	0.149285	0.19958	0.263142	0.570261	0.565947	0.422802	0.34561	0.287852	0.493807	0.681198	0.543085	0.041941	0.564732	0.508129	0.145938	0.266442	1.43736	1.07931	0.0597246	0.0812594	0.11707	0.0769565	0.152223	0.27875	0.484159	0.249558	0.247446	0.545171	0.325976	0.382026	0.452014	0.335445	0.339326	0.427803	0.450018	0.161639	0.203792	0.16285	0.603544	0.462647	0.11227	0.29989	0.189692	0.110659	0.232525	0.50663	0.190407	0.319263
24.8594	12.4865	0.362934	0.304345	0.253234	0.296775	0.342707	0.00170102	0.475364	0.394452	0.177621	0.22332	0.146255	0.330581	0.344607	0.265876	0.366339	0.127567	0.298707	0.258682	0.259439	0.413816	0.278795	0.353396	0.12713	0.317861	0.129826	0.534382	0.466133	0.304578	0.417785	0.373694	0.397751	0.388114	0.539003	0.447042	0.595173	0.641051	0.519692	0.383239	0.0653517	0.431589	0.330852	0.599446	0.37126	0.245393	0.0351973	0.4109	0.620029	0.488898
36.6319	19.0692	1.05056	0.354614	0.427296	0.701705	0.447258	0.139123	0.0648459	0.282207	0.230451	0.471554	0.854543	0.772849	0.599233	0.657924	0.567621	0.6175	0.626008	0.557679	0.480956	0.336451	0.430558	0.623242	0.485695	0.47234	0.664836	0.525699	0.281361	0.027587	0.410768	0.90459	0.68065	0.524432	0.427781	0.421155	0.730436	0.604046	0.119551	0.384736	0.121117	0.246185	0.700527	0.248871	0.664213	0.899694	0.643403	0.731054	0.66784	0.558621
65.7146	32.8344	0.650225	0.312358	0.528686	0.701764	0.87376	0.410198	0.144736	0.199191	0.256079	0.122895	0.467084	0.291832	0.67331	1.27344	1.09463	0.0193852	1.24199	1.20044	0.628756	0.594373	0.296892	1.04005	0.658201	0.187991	0.644622	0.911187	0.670957	0.921606	1.07534	0.717021	0.70741	1.16701	0.135536	0.840353	0.558724	0.455488	0.752252	0.489894	0.884203	0.945699	0.786439	0.640669	0.300842	0.46289	0.398377	0.631975	0.617309	0.206623
28.6057	14.4424	0.669456	1.10458	0.714031	0.438619	0.147288	0.291413	0.225895	0.335576	0.566051	0.502585	0.305724	0.208256	0.440685	0.383291	0.30066	0.297296	0.331855	0.229967	0.322372	0.127686	0.285862	0.431575	0.673441	0.734947	0.65649	0.616381	0.206037	0.39988	0.477121	0.295289	0.394326	0.245468	0.350103	0.413272	0.514551	0.28294	0.235432	0.667324	0.378549	0.235344	0.580604	0.635363	0.168505	0.408318	0.189638	0.913843	0.705168	0.6377
26.5031	13.2488	0.469082	0.154339	0.458021	0.426186	0.264809	0.336204	0.705535	0.490583	0.244973	0.55661	0.42949	0.579386	0.438947	0.360952	0.57252	0.639077	0.434507	0.322189	0.201931	0.460587	0.728552	0.669495	0.130184	0.0794355	0.125217	0.539007	0.580335	0.225988	0.31317	0.40373	0.571256	0.725334	0.581077	0.223568	0.175834	0.13665	0.170672	0.120144	0.0559395	0.244292	0.493292	0.634283	0.639436	0.705054	0.239206	0.54009	0.424852	0.674168
23.3631	11.9001	0.5055	0.518367	0.313983	0.155419	0.0573568	0.329501	0.373613	0.292352	0.484206	0.555651	0.200693	0.115317	0.368087	0.311075	0.187054	0.476908	0.936149	0.725052	0.0358107	0.186155	0.398602	0.442037	0.442608	0.191817	0.0611361	0.0701251	0.115477	0.133534	0.06286	0.224423	0.434495	0.506309	0.543244	0.392157	0.323163	0.255324	0.167204	0.0782501	0.212205	0.160835	0.0964429	0.184774	0.292975	0.302224	0.28847	0.070237	0.257724	0.216052
49.8545	25.4576	0.853725	0.625312	0.457059	0.120388	0.313848	0.503177	0.477783	0.49874	0.576356	0.548305	0.316514	0.252952	0.0569382	0.420492	0.161814	0.242189	0.676353	0.574526	0.162409	0.343622	0.211305	0.231151	0.298625	0.345308	0.149675	0.26038	0.490572	0.358526	0.287	0.601056	0.420758	0.0572995	0.137332	0.479344	0.233189	0.306258	0.202056	0.331793	0.803299	0.936587	0.616466	0.474266	0.617324	0.644881	0.573787	0.213527	0.121897	0.170028
24.346	12.1442	0.487928	0.258632	0.68649	0.75145	0.459259	0.256768	0.0594346	0.333932	0.0530969	0.368658	0.212688	0.508745	0.341851	0.313099	0.221045	0.307525	0.90644	1.04858	0.707196	0.374068	0.0482464	0.247185	0.575364	0.383548	0.156273	0.654772	0.283591	0.513557	0.0408287	0.384674	0.491213	0.37693	0.115072	0.154799	0.294844	0.1945	0.682233	0.28042	0.440225	0.588286	0.244629	0.509185	0.478442	0.158286	0.521617	0.488612	0.230261	0.230615
35.9046	18.1732	0.418261	0.115124	0.0464748	0.0161443	0.529292	0.480671	0.168168	0.288422	0.57006	0.805157	0.652295	0.614178	0.709449	0.931927	0.838602	0.460197	0.766128	0.890176	0.425016	0.32232	0.428125	0.530648	0.383197	0.328654	0.335438	0.266824	0.237042	0.111558	0.322401	0.344476	0.244176	0.102372	0.670544	0.340199	0.662905	0.821446	0.399309	0.442765	0.116648	0.243198	0.339879	0.590775	0.845487	0.76665	0.170257	0.265366	0.588005	0.837166
32.7028	16.937	0.615907	0.0929325	0.282181	0.628185	0.276756	0.302763	0.269029	0.479105	0.216569	0.205211	0.673843	0.648333	0.0553737	0.545961	0.819374	0.88922	0.799689	0.512207	0.535162	0.536008	0.441639	0.247815	0.215516	0.523757	0.475364	0.849075	0.924386	0.588466	0.441943	0.341939	0.424533	0.944144	1.01586	0.604285	0.450541	0.729415	0.652888	0.397164	0.422529	0.623799	0.459736	0.244934	0.220747	0.257474	0.2075	0.211604	0.538222	0.588468
15.479	7.64451	0.271703	0.281551	0.295512	0.332506	0.185845	0.336982	0.208315	0.231363	0.117694	0.26973	0.294063	0.400101	0.52472	0.454672	0.268415	0.229713	0.595876	0.591725	0.147706	0.379411	0.537875	0.32155	0.31194	0.296687	0.345489	0.187471	0.124992	0.0501122	0.183425	0.345804	0.395711	0.308967	0.387948	0.37176	0.232092	0.253372	0.166696	0.287421	0.12809	0.342021	0.268108	0.309735	0.398574	0.360874	0.402833	0.432466	0.407831	0.1558
29.4747	14.9099	0.171186	0.188586	0.264621	0.509701	0.260015	0.276198	0.291124	0.126174	0.3639	0.248323	0.250025	0.0889272	0.268012	0.870599	0.481041	0.149036	0.12399	0.245976	0.25354	0.325757	0.397858	0.597475	0.611432	0.338036	0.247512	0.444333	0.34356	0.308455	0.536877	0.0907156	0.218781	0.370749	0.542929	0.226703	0.20223	0.201394	0.315652	0.112579	0.0857154	0.0815577	0.123561	0.258123	0.161787	0.193771	0.362974	0.440145	0.382671	0.215797
28.3637	14.3357	0.167119	0.432344	0.40894	0.558365	0.210683	0.348857	0.416361	0.220533	0.138646	0.20647	0.342014	0.367387	0.341302	0.3858	0.289802	0.325337	0.864833	0.508779	0.24895	0.548861	0.6375	0.39724	0.171544	0.353084	0.181752	0.0767903	0.103214	0.397886	0.590711	0.328609	0.603084	0.929943	0.384495	0.576296	0.441587	0.497915	0.282741	0.063277	0.504213	0.447621	0.186673	0.436085	0.396527	0.590157	0.552423	0.556223	0.447565	0.533265
36.702	19.0181	0.881952	0.258682	0.189572	0.280304	0.446444	0.664501	0.537256	0.420132	0.49718	0.323972	0.179664	0.21248	0.193042	0.104133	0.228938	0.18815	0.416555	0.581299	0.24715	0.0361958	0.306765	0.49426	0.334426	0.205866	0.131149	0.160091	0.279083	0.513289	0.375013	0.496504	0.470211	0.434926	0.120688	0.28696	0.242926	0.197304	0.430483	0.196519	0.337122	0.239396	0.260496	0.250437	0.0526127	0.357944	0.666061	0.453513	0.0912247	0.230231
25.3152	13.0579	0.794457	0.542459	0.452986	0.401485	0.617796	0.0829349	0.408724	0.367668	0.84749	1.44292	1.29992	0.86765	0.541972	0.350722	0.21094	0.410157	1.15245	0.637966	0.491754	0.581789	0.215271	0.125597	0.632082	0.389816	0.548205	0.598062	0.645164	0.780308	0.373873	0.663752	1.2389	1.06586	0.739848	0.616596	0.230647	0.447325	0.465546	0.198791	0.235547	0.305948	0.164542	0.224192	0.276779	0.535643	0.260255	0.0724312	0.355804	0.603532
26.645	13.0856	0.970608	0.757628	0.437429	0.502446	0.231839	0.307583	0.247237	0.233965	0.202439	0.0865411	0.489692	0.879399	0.549734	0.620148	1.25618	0.397655	0.513537	0.374849	0.105646	0.327882	0.419169	0.447827	0.670706	0.294285	0.141242	0.335303	0.702737	0.286488	0.254599	0.605303	0.909706	0.591102	0.303206	0.247701	0.433971	0.871954	0.67567	0.232662	0.25746	0.154236	0.257332	0.525551	0.428193	0.260746	0.359395	0.265898	0.298234	0.213604
24.9123	12.3149	0.354546	0.708469	1.15793	1.10149	0.597489	0.167137	0.306893	0.264164	0.426548	0.261368	0.11973	0.266791	0.581154	0.395471	0.0455959	0.42316	0.777991	0.548363	0.0797929	0.066793	0.367004	0.490588	0.0634602	0.260782	0.603768	0.987047	0.768105	0.283504	0.435793	0.363936	0.804903	0.525553	0.240462	0.430751	0.446425	0.685056	0.918781	0.77495	0.866055	0.711212	0.638332	0.356214	0.248816	0.267959	0.407889	0.510762	0.320944	0.0346422
24.3299	12.2103	0.273661	0.242112	0.22119	0.495579	0.428783	0.171648	0.189668	0.348938	0.526855	0.669708	0.303767	0.261488	0.893692	0.56534	0.300419	0.0247873	0.471006	0.326017	0.320938	0.365867	0.561565	0.910643	0.786645	0.517862	0.806906	0.801642	0.254007	0.49978	0.239039	0.608381	0.400079	0.0862943	0.385781	0.581727	0.652877	0.58542	0.503885	0.725504	0.397936	0.301076	0.412145	0.305555	0.219159	0.614468	0.673641	0.239985	0.44221	0.526802
37.6594	18.9826	0.424457	0.294067	0.0284864	0.42511	0.68537	0.41484	0.436968	0.580511	0.416693	0.55555	0.743629	0.854413	0.587755	0.168141	0.179495	0.134192	0.490513	0.493273	0.0943381	0.431155	0.640097	0.914866	0.936899	0.681907	0.612522	0.126096	0.267067	0.161995	0.48612	0.264808	0.318536	0.250308	0.336339	0.398274	0.236767	0.321367	0.613941	0.673549	0.495808	0.117049	0.273966	0.452487	0.782981	0.752235	0.5851	0.745597	0.561087	0.458823
29.3685	14.7264	0.266369	0.0284548	0.242078	0.458412	0.24322	0.161819	0.126039	0.194352	0.252161	0.361478	0.295964	0.121647	0.113924	0.126812	0.0822009	0.103304	0.435984	0.428448	0.0940348	0.212422	0.0962105	0.111042	0.0760035	0.261956	0.17466	0.169656	0.245241	0.171848	0.157017	0.26146	0.34322	0.28744	0.151008	0.0615444	0.187577	0.173248	0.0223693	0.101247	0.193301	0.246557	0.172958	0.146116	0.136373	0.134186	0.310254	0.178658	0.0736563	0.201553
57.8534	29.3257	0.708916	0.498685	0.103105	0.23962	0.274975	0.24203	0.555825	0.521672	0.504011	0.753198	0.37798	0.12117	0.103683	0.142988	0.412491	0.877642	1.70403	1.49382	0.494159	0.18437	0.550766	0.506516	0.499096	1.14403	0.881847	0.610176	0.0692904	0.496207	0.878897	0.951196	0.533482	0.196182	0.421535	0.336031	0.455572	0.18469	0.376519	0.190525	0.196349	0.100092	0.0968295	0.405133	0.502972	0.565058	0.383714	0.217059	0.318873	0.449986
27.1494	14.0142	0.951002	0.646363	0.642911	0.544985	0.0876872	0.245691	0.243084	0.453892	0.236449	0.640293	0.422768	0.230128	0.150468	0.272613	0.578083	0.551865	0.598535	0.482331	0.255269	0.611491	0.456583	0.450087	0.630223	0.455153	0.282691	0.50583	0.663561	0.48071	0.293987	0.243756	0.528265	0.394655	0.133493	0.266571	0.348772	0.19634	0.361963	0.718793	0.723937	0.370526	0.14837	0.317127	0.462255	0.327092	0.200976	0.532954	0.542215	0.214941
30.7601	15.5067	0.225373	0.462829	0.307376	0.72391	0.653938	0.240663	0.247098	0.150163	0.20131	0.247876	0.479391	0.260637	0.305105	0.519587	0.457475	0.266257	0.577555	1.02555	0.771329	0.332477	0.339036	0.164899	0.29065	0.148343	0.200333	0.383654	0.336388	0.0890122	0.496621	0.79847	0.433392	0.269903	0.419328	0.399581	0.273312	0.323782	0.25922	0.331176	0.153404	0.401015	0.177706	0.211379	0.332965	0.690381	0.440711	0.46346	0.299191	0.353559
52.7221	26.7121	0.328967	0.423842	0.684488	1.05938	0.402592	0.733663	0.667679	0.503509	1.1024	0.967699	0.492447	0.41302	0.353234	0.408029	0.300836	0.196226	1.06381	2.03842	1.84366	0.640401	0.259873	0.775776	0.806878	1.1242	1.03402	0.425254	0.465148	0.745939	0.860287	0.626263	0.416504	0.379207	0.585385	0.734161	0.696953	0.836238	0.655538	0.352362	0.598798	0.547099	1.00106	0.297177	0.322792	0.765605	0.684217	0.392494	0.665289	0.280381
31.182	15.5627	0.122713	0.0850903	0.183961	0.0739237	0.235081	0.180994	0.35554	0.359359	0.255101	0.371919	0.173951	0.249429	0.23632	0.448044	0.0716069	0.0952991	0.769354	0.796953	0.226818	0.085976	0.0773633	0.213535	0.331881	0.287944	0.376948	0.184551	0.183978	0.0929453	0.0886734	0.355739	0.300579	0.051251	0.264786	0.148682	0.149556	0.196442	0.303865	0.327901	0.0170019	0.142751	0.120534	0.181269	0.400732	0.270977	0.163689	0.216114	0.233823	0.307887
33.5261	17.1743	0.56224	0.257895	0.335845	0.515647	0.478204	0.167189	0.101227	0.130429	0.366991	0.62022	0.387014	0.158991	0.407049	0.116719	0.201848	0.356183	0.272649	0.355578	0.350343	0.20667	0.275549	0.2796	0.263407	0.24876	0.31551	0.253549	0.110289	0.194131	0.252527	0.205506	0.144593	0.221524	0.186207	0.453083	0.64118	0.518606	0.242899	0.127661	0.249024	0.474875	0.592867	0.106715	0.884593	0.717444	0.375698	0.672007	0.417533	0.438971
41.2585	20.7003	0.214968	0.411529	0.449411	0.29523	0.191078	0.410305	0.550196	0.351713	0.309668	0.299278	0.18862	0.32858	0.203244	0.424009	0.485813	0.171654	0.425295	0.451683	0.218414	0.4394	0.448717	0.121967	0.440239	0.357901	0.178544	0.33747	0.579638	0.684884	0.688419	0.667662	0.40008	0.738572	0.59653	0.257244	0.136012	0.236562	0.263504	0.109451	0.420122	0.815129	0.726758	0.455374	0.0506019	0.215821	0.155288	0.326163	0.283935	0.260142
54.9723	28.0657	0.532293	0.74356	0.705043	0.400266	0.82473	0.622471	0.595502	0.5465	0.813237	1.35248	1.01746	0.428927	0.136355	0.455489	0.90772	0.708192	0.902065	0.832363	0.750765	0.489148	0.65646	0.463088	0.852707	1.28579	0.728499	0.307785	0.671561	0.88622	0.868235	1.47056	1.01762	0.4633	0.630763	0.575839	0.495156	0.276104	0.385836	0.150082	0.375947	1.10301	0.899157	0.148316	0.487652	0.747267	0.865618	0.061145	0.716283	0.637546
25.7754	12.7554	0.482911	0.436918	0.564977	0.314296	0.320618	0.44038	0.236823	0.122304	0.229322	0.0948979	0.190231	0.324996	0.338903	0.219065	0.515285	0.678263	1.19656	1.05846	0.515679	0.720064	0.714914	1.1973	0.860464	0.485937	0.552134	0.857866	0.837556	0.612316	0.498004	0.693001	0.853827	0.855183	0.230888	0.436724	0.614482	0.456315	0.345055	0.835019	1.06398	0.783594	0.0296261	0.22579	0.264841	0.189227	0.366982	0.295984	0.22421	0.264578
23.0708	11.6581	0.588059	0.347344	0.382872	0.176119	0.0626367	0.124229	0.2212	0.576009	0.670561	0.679569	0.661581	0.196252	0.266888	0.180947	0.241186	0.0416242	0.14128	0.114155	0.299829	0.160461	0.164838	0.0456719	0.271237	0.250962	0.073008	0.339514	0.523845	0.249861	0.147797	0.24963	0.276679	0.172385	0.297566	0.141986	0.277528	0.236693	0.249481	0.158537	0.117153	0.158921	0.421321	0.25164	0.310034	0.337338	0.128483	0.369116	0.268026	0.271452
40.3421	20.6201	1.0269	0.823622	0.713381	0.562272	0.54077	0.713046	0.800093	0.475345	0.664651	0.862015	1.19476	1.34243	0.868649	0.194207	0.279163	0.303833	1.47928	1.2596	0.570335	0.785767	0.540714	0.448531	0.976172	0.74531	0.383533	0.422988	1.01233	1.03858	0.864006	1.28773	0.571479	0.110402	0.507883	0.358773	0.589871	1.27176	1.08711	0.675297	0.765054	1.13108	1.06564	0.255954	0.341912	0.304886	0.18722	0.164738	0.459188	0.739839
46.273	24.0057	2.14934	0.949047	1.19017	0.29817	0.453448	0.580223	0.524358	0.460316	0.899596	0.800032	0.445438	0.235794	0.430531	0.0320921	0.282061	0.49151	1.21073	0.985438	0.533622	0.497097	0.780255	0.5343	1.63838	1.50773	1.24162	1.55935	1.19553	0.530896	0.628454	0.553642	0.161172	0.515628	0.704055	0.0627348	0.578118	0.485388	0.818822	0.777206	0.400858	0.190504	0.370951	0.899187	1.11345	0.730476	1.45717	1.57126	0.573579	0.158645
27.5968	13.7516	0.215379	0.0254283	0.166259	0.134168	0.179262	0.127339	0.408559	0.43393	0.282338	0.203848	0.175493	0.250751	0.428969	0.492534	0.375733	0.26089	0.165765	0.252713	0.232089	0.186749	0.108825	0.161654	0.44865	0.295538	0.068919	0.1603	0.511227	0.589764	0.149507	0.286555	0.288529	0.139682	0.179139	0.0442932	0.0292037	0.125191	0.282346	0.425254	0.221765	0.313029	0.176091	0.227194	0.410756	0.33611	0.426912	0.488873	0.43828	0.377391
53.6214	27.3781	0.634391	0.649703	1.05279	1.31587	0.570112	0.545069	0.429906	0.319317	0.235814	0.344029	0.311937	0.286288	0.917775	0.513808	1.19155	0.439654	1.59351	1.42656	0.708792	0.311863	1.52957	1.55379	0.167436	0.671342	0.415922	0.264124	0.353714	0.493845	0.480509	0.543085	0.727308	0.179313	0.557723	0.294819	0.179878	0.2241	0.0814667	0.491332	0.81099	0.738768	0.411537	0.746204	0.729547	0.830045	0.893204	0.729263	1.08868	0.655733
12.7175	6.339	0.289892	0.582113	0.504292	0.363162	0.38583	0.361286	0.307489	0.163746	0.201427	0.286711	0.391482	0.537805	0.387572	0.215237	0.212849	0.181899	0.435086	0.424039	0.273434	0.132612	0.0656889	0.211409	0.195286	0.291776	0.243641	0.0871182	0.0553062	0.302985	0.344742	0.594259	0.553683	0.15608	0.426923	0.138322	0.188376	0.402416	0.496517	0.0778474	0.326081	0.301623	0.417793	0.358721	0.0578512	0.313018	0.452468	0.262071	0.256847	0.159698
22.2147	11.022	0.687964	0.253308	0.382886	0.682743	0.759178	0.62666	0.67582	0.245375	0.205326	0.334906	0.13378	0.386018	0.17337	0.163379	0.402209	0.596718	0.616912	0.216755	0.181212	0.0548852	0.400917	0.235301	0.260942	0.486408	0.607757	0.463989	0.150941	0.333903	0.66903	0.479012	0.398605	0.568896	0.434211	0.434734	0.319773	0.121571	0.156615	0.235831	0.292161	0.182206	0.314965	0.230272	0.2408	0.357979	0.321662	0.377706	0.423707	0.235327
25.6555	12.8182	0.667513	0.761219	0.522595	0.206199	0.154913	0.275896	0.684807	0.804287	0.72931	0.277564	0.884459	0.658485	0.471939	0.217224	0.534972	0.552988	0.618827	1.05544	0.361658	0.601672	0.477194	0.0627131	0.0699827	0.136091	0.412363	0.331805	0.0798262	0.314719	0.588845	0.921384	0.827958	0.358449	0.563901	0.474968	0.345741	0.472472	0.348683	0.645645	0.625309	0.483329	0.180644	0.393544	0.140858	0.174424	0.382441	0.354742	0.207684	0.532278
10.763	5.20392	0.35463	0.306125	0.16641	0.347384	0.425191	0.271298	0.290507	0.228486	0.171858	0.145642	0.236776	0.3614	0.288728	0.07835	0.147653	0.145122	0.350604	0.289117	0.307073	0.353571	0.244478	0.0739581	0.113981	0.116915	0.199121	0.236369	0.0786013	0.106342	0.252763	0.208086	0.126674	0.278167	0.217029	0.351612	0.538117	0.456476	0.269068	0.519165	0.388299	0.245203	0.0958648	0.342335	0.567336	0.478008	0.255107	0.195601	0.120331	0.204726
45.9707	22.871	0.496017	0.276278	0.132698	0.100307	0.0764882	0.173857	0.121772	0.240399	0.14547	0.279396	0.407249	0.246489	0.759212	0.317619	0.115618	0.182313	0.996859	1.26123	0.479064	0.0944623	0.201938	0.25281	0.281082	0.393981	0.136969	0.212581	0.425812	0.580942	0.540868	0.261459	0.529263	0.374704	0.368379	0.578983	0.0232191	0.410758	0.190837	0.61841	0.388438	0.483516	0.870796	0.687048	0.673597	0.463266	0.367157	0.32545	0.248857	0.0751329
43.5925	22.2623	0.68388	0.113607	0.345565	0.100753	0.668436	0.888392	0.453271	0.124002	0.184176	0.536033	0.593549	0.530957	0.669326	0.321862	0.0421433	0.540845	1.28506	1.0485	0.275308	0.516026	0.395177	0.507517	0.607233	0.449001	0.270951	0.173266	0.0572413	0.162919	0.350876	0.379642	0.361802	0.361476	0.129669	0.361888	0.34553	0.262293	0.328478	0.30013	0.293224	0.241162	0.170442	0.339809	0.136936	0.113311	0.0774496	0.243375	0.334954	0.185627
21.6773	10.9424	0.397662	0.575193	0.533528	0.243906	0.135106	0.304465	0.586559	0.461726	0.226161	0.102499	0.0694597	0.115775	0.171844	0.221894	0.214746	0.739479	0.923285	0.656437	0.372987	0.206121	0.464516	0.407157	0.465373	0.224012	0.274067	0.37683	0.299946	0.0375213	0.233272	0.251247	0.214186	0.252724	0.438341	0.391349	0.378605	0.364868	0.320228	0.571137	0.378844	0.163485	0.145717	0.179243	0.558411	0.657648	0.200301	0.64131	0.666579	0.137634
80.7415	41.0084	0.874208	1.55947	0.693846	0.615834	0.46945	0.153438	0.0532709	0.526239	1.01503	0.553791	0.194167	0.117111	0.43256	0.727094	0.1278	0.189647	1.51553	1.31069	0.233557	0.468809	0.605506	0.196712	0.617282	0.410967	0.241198	0.482725	0.254252	0.1645	0.165002	0.235234	0.416681	0.283329	0.755486	0.538515	0.164324	0.400091	1.15219	1.21519	0.475675	0.116735	0.252067	0.528684	0.842836	0.327869	0.265607	0.177636	0.23888	0.234629
54.7572	27.6054	0.961307	0.995653	0.500945	0.587833	0.742268	0.746293	0.186753	0.506701	0.652877	0.542166	0.489926	0.44559	0.361683	0.370579	0.354163	0.497784	1.64815	1.53697	0.165113	0.552013	0.962959	1.09147	0.582279	1.08153	1.66334	0.801583	0.475351	0.694222	0.847634	0.833389	0.512657	0.69377	0.926122	0.765656	1.29342	0.816257	0.704052	0.677414	0.587519	0.308218	0.297961	0.884168	1.04883	0.441135	0.396611	0.858848	0.522931	0.546191
16.4912	8.16191	0.364692	0.666945	0.861594	0.644556	0.339921	0.381387	0.413311	0.287275	0.372804	0.148674	0.335549	0.0282961	0.327862	0.496472	0.487343	0.319924	0.391707	0.603934	0.308263	0.370817	0.353652	0.354584	0.320228	0.341471	0.279378	0.237028	0.38359	0.277031	0.440357	0.618961	0.486909	0.378083	0.200971	0.284254	0.105919	0.418422	0.255252	0.100804	0.223419	0.27744	0.187952	0.390271	0.514492	0.567734	0.586358	0.211755	0.132654	0.312431
33.5194	16.9313	0.322477	0.0769981	0.0658256	0.0849531	0.224491	0.0723099	0.211329	0.1938	0.216598	0.372568	0.0244061	0.492401	0.235546	0.161576	0.145843	0.164882	0.378178	0.284134	0.422927	0.395899	0.266642	0.434417	0.622665	0.53028	0.285394	0.312918	0.139063	0.0531085	0.0695024	0.0758613	0.15309	0.125919	0.391058	0.165657	0.136592	0.245774	0.236009	0.0343069	0.124488	0.010132	0.239824	0.199655	0.483671	0.574165	0.226445	0.0820529	0.181249	0.504524
30.7429	15.5297	0.315604	0.519019	0.439677	0.278067	0.205526	0.0863129	0.453445	0.795775	0.660404	0.390975	0.14908	0.560982	0.637057	0.533254	0.268272	0.526855	1.00644	1.03419	0.264236	0.47762	0.25314	0.160841	0.0582985	0.181314	0.371618	0.392614	0.358492	0.458674	0.108008	0.214542	0.194808	0.169286	0.107722	0.4575	0.825543	0.68086	0.388208	0.400496	0.951916	0.65024	0.186279	0.146136	0.170438	0.170304	0.0982144	0.318444	0.583248	0.943651
35.6245	17.8211	0.658467	0.454562	0.548175	0.264433	0.0481219	0.287438	0.346118	0.207658	0.276658	0.272907	0.734521	0.723755	0.837847	0.555021	0.465949	0.399238	0.407658	0.515011	0.368768	0.458328	0.366683	0.111061	0.474055	0.421873	0.296416	0.297751	0.592373	0.514635	0.431927	0.57835	0.550874	0.673097	0.576407	0.536896	0.462006	0.627476	0.039598	0.824453	0.578643	0.129238	0.556443	0.554664	0.287798	0.333319	0.410923	0.570518	0.632244	0.581482
76.5558	39.2141	0.987772	0.865833	0.483376	0.234925	0.549504	0.382048	0.0903551	0.449301	0.4368	0.476995	1.09287	0.965825	0.692987	0.794551	0.811924	0.814865	1.85737	1.79072	0.798302	0.261493	0.126761	0.5813	0.413936	0.250357	0.405416	0.372958	0.489285	0.526589	0.285614	0.513036	0.422858	0.296907	0.647543	1.24453	1.10621	0.425145	0.428429	0.52363	0.899947	0.789374	0.528449	0.811537	0.516011	0.64323	0.710102	0.46729	0.664421	0.38618
33.9349	17.0682	1.02329	0.556762	0.210074	0.210475	0.359029	0.150548	0.207921	0.320949	0.0502132	0.371496	0.41081	0.4458	0.771292	0.599837	0.243182	0.135538	0.559846	0.87371	0.523587	0.272317	0.497096	0.292107	0.299141	0.12415	0.135082	0.327346	0.45844	0.390562	0.215205	0.243765	0.396565	0.636314	0.631184	0.277083	0.711646	0.760714	0.468263	0.35884	0.595677	0.680544	0.371395	0.412773	0.425471	0.496187	0.0959477	0.298151	0.134418	0.258146
40.455	19.9088	0.892382	1.07673	0.4777	0.54393	0.475447	0.0935808	0.387134	0.358393	0.20494	0.267954	0.2234	0.520112	0.466344	0.573446	0.886725	0.523535	0.25563	0.94634	0.732948	0.122624	0.360078	0.53455	0.508237	0.610722	0.673625	0.361295	0.346175	0.750699	0.581165	0.299154	0.354464	0.309003	0.74932	1.25137	1.03447	0.214468	0.420711	0.149813	0.258899	0.150977	0.447946	0.863813	1.04737	0.840222	0.397582	0.24132	0.892395	0.950053
20.9167	10.399	0.217267	0.250497	0.267229	0.342365	0.393487	0.728076	0.492227	0.592993	0.703341	0.434409	0.101178	0.484396	0.641761	0.74135	0.491668	0.0744758	0.558225	0.54996	0.214393	0.240085	0.203741	0.380777	0.202285	0.106812	0.256004	0.233666	0.555634	0.716225	0.276894	0.280725	0.0487448	0.274551	0.438548	0.56952	0.428586	0.092887	0.378606	0.589669	0.517056	0.821203	0.608754	0.267385	0.554299	0.388869	0.374762	0.34736	0.418126	0.217017
51.4102	25.8479	0.295356	0.164472	0.693666	0.842189	0.489556	0.463305	0.20461	0.693326	0.522642	0.427791	0.453022	0.239395	0.342643	0.756007	0.421952	0.8656	1.8829	1.19409	0.0559708	0.410461	0.396516	0.0818271	0.250354	0.297331	0.299798	0.0751773	0.124455	0.247237	0.405402	0.268434	0.363647	0.322528	0.109625	0.0361142	0.391461	0.544986	0.632439	0.479834	0.132387	0.253287	0.26638	0.174513	0.155087	0.582665	0.83342	0.718315	0.641623	0.345505
26.0433	13.056	0.272118	0.194076	0.244969	0.316856	0.211813	0.274071	0.299277	0.278145	0.31614	0.318319	0.223426	0.119474	0.116223	0.157716	0.474177	0.980266	1.66838	1.37278	0.520609	0.101571	0.236405	0.185712	0.252013	0.306395	0.489544	0.423752	0.436414	0.203994	0.766123	0.57617	0.454459	0.34702	0.824619	1.03245	0.672354	0.431174	0.398759	0.551484	0.668513	0.583542	0.447816	0.375188	0.244822	0.130578	0.223957	0.357206	0.250097	0.385848
55.0459	27.9489	0.36103	0.0477555	0.185198	0.190493	0.0666779	0.127014	0.253197	0.179779	0.251509	0.435108	0.360635	0.210522	0.573514	0.583487	0.452754	0.782117	1.16719	0.52367	0.328828	0.353499	0.255878	0.378526	0.368322	0.164319	0.20931	0.168331	0.165691	0.126753	0.172317	0.310962	0.494668	0.307472	0.262553	0.431507	0.295141	0.220204	0.223872	0.438089	0.284893	0.107727	0.0911674	0.100795	0.292251	0.317987	0.163785	0.138805	0.249047	0.391351
54.1826	27.0482	0.281009	0.13911	0.276305	0.512248	0.673239	0.500424	0.0760539	0.15293	0.0951974	0.17813	0.303727	0.469774	0.403925	0.272583	0.250976	0.522555	0.852909	0.639895	0.332394	0.297897	0.354539	0.231274	0.161957	0.272447	0.286429	0.17214	0.179512	0.391275	0.355186	0.356707	0.187765	0.0385555	0.153886	0.102723	0.284262	0.290025	0.206818	0.412286	0.27878	0.446785	0.188342	0.310721	0.327439	0.221745	0.286197	0.402654	0.415492	0.275134
33.1575	16.6839	0.285235	0.283888	0.119297	0.401925	0.319616	0.323886	0.171952	0.144117	0.23763	0.160136	0.285526	0.152435	0.384514	0.58531	0.408865	0.56826	1.08581	0.735919	0.128417	0.352413	0.407551	0.524351	0.563928	0.133286	0.45367	0.537239	0.150605	0.337065	0.34021	0.342154	0.429961	0.375556	0.351736	0.456561	0.435194	0.156989	0.0707076	0.1472	0.122817	0.34706	0.376585	0.223355	0.128888	0.414738	0.088734	0.50504	0.381487	0.319867
37.3725	18.7726	0.492563	0.342375	0.224165	0.2092	0.409723	0.460026	0.414228	0.350964	0.291154	0.143876	0.0497193	0.261645	0.262814	0.0665471	0.283941	0.34565	0.0456101	0.126497	0.17614	0.187405	0.0307617	0.285557	0.524222	0.651754	0.422265	0.1591	0.255431	0.424046	0.278876	0.0613104	0.567164	0.336331	0.312336	0.115102	0.197651	0.0843385	0.129073	0.440815	0.947248	0.824014	0.315782	0.213728	0.417346	0.605178	0.560633	0.262416	0.565924	0.213693
51.0074	26.3371	0.470802	0.538012	0.730816	0.191664	0.882567	0.453906	0.76514	0.627906	0.233956	0.251807	0.362989	0.207735	0.490462	0.510248	0.406575	0.465834	0.904135	0.803241	0.270973	0.517014	0.410897	0.369473	0.519479	0.741288	0.639968	0.308962	0.177323	0.355135	0.320182	0.195497	0.305898	0.0699722	0.0888542	0.228667	0.183838	0.245725	0.523359	0.572325	0.208567	0.173015	0.65295	0.68288	0.0578081	0.314872	0.296403	0.137149	0.570987	0.701462
32.9241	16.4564	0.435557	0.138277	0.292793	0.271275	0.629051	0.624522	0.904189	0.768267	0.71728	0.547655	0.521316	0.295375	0.383172	0.769256	0.551554	0.134421	0.398903	0.600148	0.356811	0.331141	0.839614	0.680413	0.303114	0.240809	0.569687	0.166696	0.297795	0.238493	0.387828	0.793926	0.659628	0.14302	0.681293	0.906506	0.511618	0.225997	0.11322	0.243623	0.109459	0.270042	0.488179	0.240763	0.647068	0.218874	0.635221	0.529746	0.977451	0.737195
13.887	7.46404	0.817729	0.238156	0.239542	0.443925	0.280282	0.334896	0.434903	0.341912	0.276729	0.148992	0.251397	0.128747	0.225138	0.198509	0.377442	0.29657	0.284499	0.347111	0.255978	0.402239	0.412344	0.223143	0.228649	0.463856	0.273959	0.116771	0.0993925	0.315846	0.47226	0.270056	0.245756	0.268393	0.215691	0.0330636	0.337784	0.121927	0.359925	0.312584	0.612881	0.45099	0.231655	0.182299	0.232073	0.0708625	0.0560532	0.227884	0.308031	0.277844
44.8722	22.8801	0.519608	0.559569	0.891344	1.07453	0.62454	0.78984	0.873446	0.418346	0.445369	0.800466	0.598401	0.180653	0.919153	1.00216	0.433815	0.70037	0.557484	0.780487	1.088	1.24141	0.853887	0.552181	0.278051	0.393369	0.716346	0.978429	1.61837	1.95917	1.61973	0.704609	0.373428	0.175944	0.717841	1.08708	0.976191	0.462891	0.303479	0.581001	0.141286	0.723779	1.7066	1.64318	0.908088	0.918285	0.715623	0.538549	0.524495	0.180901
22.7285	11.6315	0.36249	0.546811	0.596385	0.308002	0.413451	0.440724	0.497014	0.378474	0.19231	0.117138	0.215463	0.303319	0.388112	0.459741	0.559723	0.872731	1.60907	1.13429	0.327298	0.240236	0.230588	0.0724405	0.234449	0.234368	0.393719	0.388218	0.0778384	0.328536	0.228286	0.199366	0.267356	0.14005	0.287504	0.261249	0.513481	0.300459	0.0994804	0.0932986	0.282566	0.419581	0.288256	0.202935	0.455257	0.225532	0.211428	0.288315	0.319955	0.341498
26.8064	13.6133	0.398304	0.473788	0.47611	0.172521	0.567067	0.246256	0.36057	0.25086	0.590524	0.874386	0.415108	0.274923	0.256455	0.65489	0.834931	0.520881	1.08123	0.956415	0.662998	0.258292	0.12533	0.447279	0.854029	0.577674	0.148938	0.378719	0.413266	0.353792	0.0639917	0.161769	0.168681	0.436921	0.252638	0.271239	0.0887918	0.199681	0.190303	0.396411	0.461676	0.882284	0.903795	0.743379	0.333927	0.537313	1.02213	0.720771	0.329906	0.12254
17.9437	8.903	0.245297	0.441286	0.340287	0.254292	0.437881	0.44139	0.499011	0.694088	0.35637	0.200268	0.0125146	0.110719	0.144806	0.513021	0.654727	0.455929	1.07537	0.66339	0.22566	0.111212	0.444	0.504959	0.351957	0.285879	0.249627	0.330956	0.415052	0.253963	0.166943	0.453057	0.556168	0.0988973	0.164607	0.300595	0.264559	0.404479	0.403245	0.274587	0.438513	0.830484	0.864044	0.584792	0.449449	0.214464	0.152223	0.297388	0.230918	0.203361
21.6262	10.8441	0.0764688	0.489621	0.29876	0.150462	0.338918	0.555417	0.553788	0.341684	0.0922281	0.247995	0.142485	0.20723	0.264527	0.397684	0.509618	0.148688	0.495558	0.258268	0.362628	0.250145	0.0483182	0.193819	0.202586	0.106644	0.137097	0.332255	0.417616	0.35427	0.269305	0.208763	0.185223	0.309265	0.231407	0.299298	0.497933	0.283946	0.184718	0.459067	0.472877	0.331609	0.307673	0.431466	0.693111	0.305669	0.157158	0.379423	0.395575	0.0226011
27.737	13.9196	0.45322	0.493247	0.219986	0.0845467	0.1857	0.268113	0.204214	0.120252	0.245643	0.136539	0.07248	0.189279	0.285646	0.167153	0.159307	0.339094	0.856925	0.665685	0.289363	0.312598	0.135285	0.313925	0.319887	0.575813	0.4099	0.284286	0.0757204	0.167792	0.142724	0.341366	0.179024	0.120213	0.155645	0.352883	0.282759	0.152573	0.206403	0.258659	0.0661355	0.235665	0.295138	0.319197	0.384395	0.316632	0.118105	0.0941432	0.281101	0.232884
37.3917	18.608	0.270732	0.334708	0.198719	0.458065	0.791542	0.723249	0.283709	0.088906	0.138647	0.2734	0.38045	0.651993	0.677319	0.587068	0.765634	0.228043	0.774004	0.619489	0.302651	0.569592	0.697742	0.559109	0.944904	1.06502	0.558894	0.0637013	0.335607	0.275803	0.423736	0.733764	0.546476	0.223168	0.201858	0.344632	0.149869	0.214887	0.424699	0.289901	0.310877	0.192536	0.281635	0.130204	0.277586	0.344762	0.119865	0.340431	0.439269	0.206568
36.916	18.7919	0.172061	0.589829	0.504375	0.412341	0.53361	0.273235	0.425456	0.472292	0.307707	0.20695	0.430583	0.385919	0.0682336	0.384123	0.331178	0.297484	1.35521	0.881702	0.557538	0.48906	0.384911	0.403986	0.294383	0.0761838	0.390454	0.616533	0.576596	0.905765	0.695753	0.187704	0.13583	0.241975	0.274931	0.392944	0.282043	0.364645	0.463026	0.180558	0.0967313	0.249075	0.379576	0.497115	0.51443	0.398446	0.262063	0.352407	0.329475	0.375499
34.4051	17.3877	0.323512	0.412551	0.262582	0.473112	0.573224	0.140649	0.465128	0.493019	0.453841	0.140067	0.351211	0.101172	0.190042	0.176273	0.287875	0.340297	1.29856	1.07074	0.00975583	0.185465	0.106724	0.250298	0.21902	0.173117	0.460519	0.193367	0.0121342	0.20439	0.313249	0.458107	0.34738	0.0640811	0.139505	0.280251	0.226797	0.120965	0.207898	0.277579	0.267934	0.163298	0.102174	0.283771	0.324155	0.122301	0.377662	0.233793	0.246301	0.22293
31.8269	15.8478	0.341754	0.672057	0.535237	0.262437	0.544491	0.341878	0.363333	0.305563	0.318361	0.612248	0.654811	0.35814	0.167968	0.457439	0.508603	0.399465	0.57091	0.579995	0.797413	0.437166	0.190982	0.462028	0.497769	1.27415	1.0273	0.255764	0.901348	0.844541	0.739709	0.717604	0.655466	0.211826	0.400608	0.481722	0.447655	0.544684	0.230614	0.344248	0.605378	0.695603	0.439238	0.353715	0.363627	0.690059	0.456882	0.334188	0.451983	0.218938
46.6344	23.3552	1.15686	1.374	0.927395	1.08399	0.61708	0.370526	0.604418	0.599963	0.169151	0.282488	0.530178	0.774123	0.379395	0.397362	0.281063	0.792037	0.951305	0.574542	0.566115	0.511816	0.906567	0.794292	0.2268	0.402434	0.367632	0.528391	0.528198	0.394472	1.12118	0.817261	0.899509	0.675562	0.94441	0.788975	0.292409	0.253966	0.425781	0.487914	0.313805	0.163928	0.602301	0.687723	0.473818	0.691587	0.67632	0.807015	0.269202	0.649316
39.2385	20.4882	1.17353	0.376062	0.331734	0.541536	0.253334	0.248805	0.358959	0.782892	0.825037	0.319431	0.514431	1.18633	0.909077	0.552341	0.187889	0.816778	0.878565	0.499459	1.04118	0.690058	0.226886	0.161165	0.247372	0.542398	0.948824	0.424017	0.588549	0.272488	0.258367	0.279959	0.473485	0.31846	0.576884	0.792769	0.756459	0.908761	0.893412	0.386917	0.462825	0.99297	0.347962	0.385389	0.228763	0.675985	0.661597	0.438495	0.582017	0.74973
26.5475	13.4687	0.397404	0.387394	0.199693	0.24412	0.29257	0.30897	0.534069	0.470517	0.431411	0.322204	0.225484	0.215306	0.284845	0.314529	0.236376	0.295781	1.18056	0.846358	0.10027	0.140346	0.261751	0.461282	0.449187	0.384595	0.462123	0.40317	0.264767	0.285455	0.281247	0.400226	0.299526	0.42379	0.36458	0.23285	0.38728	0.394557	0.476753	0.43174	0.337788	0.249477	0.256422	0.307954	0.104413	0.560459	0.36261	0.146938	0.126858	0.129563
25.4781	12.4952	0.549563	0.446303	0.320445	0.262197	0.0928917	0.0968338	0.21087	0.174081	0.18344	0.15028	0.330942	0.336912	0.00976741	0.112628	0.069286	0.324677	0.405549	0.18889	0.510813	0.596952	0.267328	0.173429	0.11123	0.255936	0.634828	0.502731	0.637074	0.771943	0.828248	0.938785	0.437551	0.0520466	0.110201	0.154387	0.156561	0.66836	0.483881	0.592091	0.898311	0.240948	0.344826	0.477567	0.242765	0.936339	0.188742	0.687597	0.795573	0.605882
43.5886	21.8542	0.271951	0.0848403	0.317391	0.556082	0.248006	0.702774	0.759898	0.458434	0.0673005	0.226502	0.256851	0.523835	0.629903	0.415507	0.213916	0.302661	0.741097	0.775204	0.489605	0.229394	0.478108	0.389327	0.21091	0.201781	0.122815	0.301423	0.189415	0.279497	0.534966	0.76252	0.515938	0.144485	0.198954	0.345276	0.230391	0.262647	0.513916	0.288761	0.392335	0.072543	0.585594	0.30044	0.14299	0.157383	0.278768	0.377117	0.0681812	0.376107
70.4796	35.4658	1.22093	1.16534	0.472775	0.162994	0.798587	0.811634	1.04292	1.3445	1.73105	1.16523	0.771592	1.29922	0.914712	0.396077	0.410061	0.101708	1.01673	0.63345	0.794269	0.712048	0.514373	0.72127	0.669707	0.558406	0.70245	0.758214	0.532328	0.383009	0.518591	1.565	1.19082	0.529329	0.707441	0.664751	0.286697	0.353615	0.425333	0.267758	0.404232	0.312576	0.242551	0.5173	0.638373	0.277027	0.805699	0.78148	0.527368	0.853021
22.3741	11.3771	0.458451	0.526578	0.31555	0.283735	0.270067	0.347115	0.735727	0.843771	0.552039	0.357729	0.489321	0.325108	0.323825	0.208165	0.42176	0.0856185	0.282092	0.239777	0.349121	0.325137	0.0252517	0.307263	0.120286	0.533589	0.86112	0.633649	0.196686	0.294611	0.643418	0.39721	0.139491	0.221612	0.402408	0.325904	0.122367	0.361562	0.109155	0.108234	0.373262	0.238532	0.151082	0.541278	0.512183	0.293183	0.464169	0.40204	0.0540294	0.467941
55.3692	28.5719	1.28943	1.15746	1.27855	0.500776	0.2996	0.600388	0.714355	0.350965	0.184257	0.218702	0.0711245	0.251813	0.734281	1.05747	0.605956	0.535527	1.34146	1.2519	0.641875	0.514308	0.459401	0.14584	0.250331	0.802475	0.0560183	0.62623	0.322427	0.274329	0.498763	0.238439	0.479563	0.418477	0.327427	0.452807	0.474982	0.36642	0.512963	0.449277	0.238002	0.37156	0.409468	0.430013	0.252504	0.246457	0.539707	0.496815	0.275481	0.129172
19.9963	10.0974	0.457274	0.247872	0.90041	0.61802	0.381498	0.617735	0.458903	0.220233	0.451328	0.483403	0.238527	0.352193	0.122255	0.352568	0.288826	0.493177	0.944242	0.639249	0.243681	0.13775	0.0617572	0.218344	0.684375	0.576556	0.207926	0.120936	0.450252	0.433044	0.0754029	0.2174	0.269397	0.263368	0.215497	0.129874	0.651631	0.770165	0.736048	0.491288	0.185345	0.160997	0.0834907	0.276415	0.304299	0.541282	0.633336	0.406059	0.568009	0.593923
29.5111	15.0429	0.883626	0.889148	0.397281	0.430749	0.638478	0.418549	0.378063	0.479554	0.520314	0.205397	0.0829671	0.22855	0.596479	0.49423	0.103331	0.813306	1.17779	0.497397	0.267817	0.35156	0.79749	0.683061	0.224855	0.148876	0.282328	0.590578	0.688729	0.563047	0.247974	0.1475	0.54226	0.623558	0.552311	0.663383	0.321317	0.365483	0.5773	0.552273	0.0901891	0.265561	0.172153	0.339738	0.124752	0.260081	0.283914	0.207159	0.172853	0.0676531
28.4525	14.1319	0.591144	0.149745	0.507546	0.527922	0.309213	0.363727	0.245772	0.26742	0.351208	0.101066	0.277089	0.191645	0.469318	0.446357	0.140416	0.148366	0.110482	0.206762	0.156152	0.0622578	0.124687	0.189925	0.282299	0.25155	0.256218	0.255723	0.206171	0.403893	0.473741	0.254445	0.0961213	0.2206	0.517077	0.245138	0.327274	0.438818	0.232624	0.465766	0.235191	0.0808338	0.174488	0.429114	0.568963	0.644199	0.688902	0.258197	0.0565475	0.108341
25.9984	14.1301	1.30513	0.490331	0.423579	0.549319	0.75029	0.537242	0.464232	0.610658	0.554201	0.29541	0.380355	0.175117	0.141839	0.445677	0.636071	0.757325	1.13424	0.567403	0.293304	0.252865	0.791018	0.472734	0.597264	0.576112	0.424705	0.238123	0.276653	0.312877	0.36717	0.138196	0.388183	0.157021	0.260939	0.261267	0.428441	0.405793	0.142834	0.646545	0.683125	0.604875	0.510825	0.414967	0.370477	0.300508	0.33718	0.408166	0.203891	0.0889113
29.6448	16.5754	3.0213	2.47123	2.08607	1.42702	0.889432	0.697133	0.633122	0.484872	0.16307	0.205092	0.0626034	0.128837	0.436818	0.414458	0.331872	0.503113	1.2173	0.981948	0.250531	0.296153	0.425547	0.535653	0.587663	0.790859	0.53353	0.189639	0.460265	0.329617	0.222954	0.328307	0.319992	0.0476706	0.574891	0.631624	0.157748	0.1197	0.226178	0.391972	0.702442	1.0024	0.976327	0.26398	0.247778	0.315355	0.290478	0.296435	0.486052	0.368122
21.4323	10.5705	0.294149	0.19348	0.408954	0.473091	0.384176	0.148669	0.323114	0.241744	0.329085	0.509944	0.48187	0.786527	0.897143	0.606458	0.193868	0.122108	0.276378	0.435904	0.331473	0.248525	0.135572	0.230159	0.28246	0.224407	0.173278	0.108125	0.107879	0.208906	0.327155	0.272293	0.140006	0.250822	0.251725	0.480776	0.525334	0.577374	0.594862	0.15758	0.399981	0.430447	0.256928	0.0822729	0.0458082	0.39105	0.330296	0.304433	0.558357	0.436408
21.3103	10.7351	0.175135	0.184955	0.391205	0.26029	0.143962	0.125319	0.0872141	0.0942458	0.273139	0.167618	0.465068	0.159651	0.744372	0.825763	0.538352	0.460001	0.930782	0.68769	0.151817	0.22109	0.307689	0.870053	0.832682	0.281259	0.307528	0.294692	0.527102	0.499657	0.446223	0.538347	0.422034	0.245177	0.435316	0.450508	0.0480096	0.158424	0.155081	0.46434	0.598759	0.335717	0.253815	0.106906	0.442883	0.277211	0.232669	0.340692	0.209754	0.156127
33.5655	17.0704	0.655592	0.361397	0.432202	0.340568	0.300438	0.376027	0.0311088	0.148153	0.317754	0.548643	0.401917	0.248267	0.283798	0.555885	0.484399	0.359208	0.583939	0.705461	0.355249	0.16539	0.358339	0.276321	0.0964609	0.277448	0.431131	0.482511	0.241695	0.277324	0.248081	0.147674	0.243801	0.20959	0.157466	0.295143	0.18564	0.324373	0.407486	0.182295	0.128307	0.141337	0.311407	0.449929	0.320228	0.297975	0.290481	0.111806	0.463715	0.561242
37.5315	18.4552	0.63118	0.388363	0.303968	0.471131	0.505909	0.275414	0.108512	0.430356	0.620069	0.151343	0.365997	0.504327	0.477682	0.582502	0.78509	0.480913	1.2588	0.894061	0.602625	0.0793422	0.440303	0.576856	0.346265	0.223368	0.368033	0.665636	0.508057	0.382543	0.185732	0.359627	0.414364	0.538572	0.47813	0.514078	0.580253	0.421784	0.451094	0.297654	0.0928289	0.143217	0.0608993	0.248975	0.606189	0.399401	0.337621	0.272196	0.132365	0.301734
21.0063	10.6592	0.218854	0.728214	0.778922	0.171101	0.360445	0.384732	0.46244	0.187921	0.213708	0.423221	0.421492	0.750114	0.505155	0.269808	0.490443	0.276756	0.382711	0.266557	0.284695	0.299353	0.175114	0.57737	0.71317	0.262146	0.200815	0.240302	0.405312	0.325211	0.221429	0.328754	0.511424	0.537746	0.352605	0.192929	0.180685	0.548533	0.708771	0.733197	0.52603	0.432117	0.315677	0.113594	0.045625	0.318769	0.208946	0.0866789	0.2248	0.483261
30.7402	15.7312	0.560208	0.32856	0.143562	0.436744	0.429464	0.18903	0.207367	0.160743	0.287279	0.525999	0.53239	0.513777	0.0636042	0.310443	0.223274	0.397078	0.840891	0.240055	0.242559	0.347296	0.840921	1.08765	0.629201	0.24761	0.644995	0.902747	0.868592	0.074073	0.451132	0.327416	0.483871	0.404438	0.294751	0.343996	0.370237	0.62665	0.508052	0.278226	0.0942734	0.312593	0.364344	0.202516	0.422927	0.387575	0.630145	0.598665	0.710945	0.572544
62.6857	32.7027	2.16497	0.469196	0.415104	1.12023	1.72483	1.48379	0.743809	0.551939	0.750308	0.885265	1.04239	0.280652	0.403456	0.646474	0.766048	1.31397	2.19174	1.87868	0.737542	0.892976	0.521566	0.193179	0.642921	1.0333	0.656671	0.514566	0.898387	0.857694	1.05665	1.08181	0.823757	0.176914	0.750129	0.615192	0.11725	0.280366	0.518291	0.686502	0.476147	0.978953	1.1732	0.424698	0.177885	0.633551	1.16574	0.976963	1.11776	0.929937
PRL	Power=0.649
17.2215	8.83992	0.219983	0.122637	0.427615	0.517483	0.241705	0.297102	0.277691	0.365205	0.0830673	0.148418	0.158577	0.183305	0.273329	0.119124	0.0610286	0.515502	0.802228	0.565759	0.288062	0.198443	0.549037	0.510743	0.240611	0.273151	0.325652	0.296557	0.111106	0.146009	0.138518	0.0876023	0.159437	0.380544	0.414159	0.293256	0.119406	0.478238	0.50379	0.209655	0.15452	0.189104	0.0930375	0.219841	0.245387	0.277432	0.104214	0.0733624	0.205396	0.576187
39.479	19.863	0.15178	0.380761	0.378018	0.448605	0.685599	0.736074	0.413145	0.433444	0.368686	0.211752	0.672816	0.923148	0.501089	0.238941	0.12234	0.353291	1.5778	1.56216	0.468784	0.390832	0.618387	0.676729	0.527037	0.367828	1.13228	0.969091	0.764252	0.660538	0.221103	0.24722	0.541989	0.460975	0.217689	0.433705	0.383101	0.703193	0.461125	0.215317	0.373317	0.200746	0.450202	0.608558	0.311899	0.347163	0.12997	0.337468	0.327066	0.345745
31.9832	16.6773	0.62351	0.433675	0.363179	0.0950157	0.185569	0.0805803	0.0718104	0.153315	0.130946	0.184364	0.0138365	0.0888937	0.0895755	0.187163	0.252414	0.508082	0.724873	0.449785	0.0619587	0.0344235	0.321331	0.372667	0.516452	0.516694	0.0507583	0.416334	0.180925	0.229438	0.291486	0.236221	0.156764	0.109278	0.216269	0.354135	0.58115	0.483596	0.121503	0.274074	0.211423	0.137332	0.138211	0.222966	0.402944	0.251387	0.204719	0.413288	0.389653	0.320371
16.7739	8.40469	0.158713	0.28766	0.11921	0.514609	0.358976	0.2724	0.424616	0.355731	0.146986	0.190518	0.316124	0.407742	0.670308	0.471437	0.373285	0.191695	1.27789	1.28366	0.53545	0.302661	0.259195	0.217312	0.449167	0.414927	0.227238	0.130386	0.433241	0.566717	0.160197	0.559367	0.599495	0.359195	0.400848	0.520069	0.261151	0.589176	0.472661	0.124976	0.689782	0.552337	0.181191	0.460777	0.429364	0.576805	0.454351	0.0706087	0.263196	0.111686
22.9074	11.5124	0.086404	0.318418	0.458591	0.348786	0.164485	0.145346	0.523849	0.636872	0.460034	0.471566	0.453827	0.228609	0.252382	0.437308	0.360643	0.360634	0.401124	0.241067	0.188542	0.330578	0.205581	0.0793878	0.160106	0.100401	0.132253	0.249324	0.337018	0.345222	0.241982	0.403193	0.280407	0.25735	0.261876	0.326654	0.440231	0.344639	0.344192	0.703653	0.708748	0.419687	0.441888	0.421947	0.372287	0.322923	0.319858	0.330776	0.225036	0.0689608
6.55576	2.68491	1.1811	0.541387	0.252887	1.26815	1.47346	1.59369	0.790812	0.757502	1.64727	0.763855	0.632463	0.766224	0.932291	1.27335	0.256419	0.71798	0.800501	0.216607	0.914907	1.24774	1.73939	1.26028	0.405632	0.509026	0.523048	0.494291	0.648217	1.33996	2.23544	2.12781	1.22289	0.75295	1.22133	1.08332	2.02733	0.952779	0.36484	0.768769	1.99608	1.94435	1.51343	0.650412	1.27151	0.216804	0.525008	0.530136	0.589938	0.999813
15.6281	7.89344	0.261415	0.27311	0.0664031	0.553988	0.535075	0.341033	0.223533	0.200483	0.450615	0.570149	0.408741	0.168764	0.260801	0.175536	0.331169	0.495342	1.65909	1.43395	0.346192	0.446586	0.467439	0.172215	0.372771	0.234163	0.428876	0.513341	0.20123	0.142726	0.325828	0.361994	0.0900246	0.155697	0.288199	0.651815	0.509441	0.109497	0.290344	0.248673	0.386704	0.472959	0.371241	0.369918	0.28948	0.140388	0.0830746	0.256452	0.180157	0.179459
63.8597	32.3561	0.782863	0.51223	0.43503	0.472448	0.606483	0.724786	0.65464	1.01637	0.662542	0.0687086	0.444786	1.13049	1.43985	1.41915	0.771633	0.211707	0.35371	0.667665	0.339587	0.637944	0.452427	0.421833	0.0545565	0.410088	0.416678	0.825047	1.04563	0.546174	0.376862	0.532857	0.8469	0.559692	0.0577273	0.17593	0.208599	0.113366	0.598996	1.07568	1.14419	0.656403	0.0552684	0.514847	1.02196	1.05967	0.910018	0.379306	0.438157	0.791953
37.6157	19.0043	0.177334	0.607815	0.396509	0.367852	0.191612	0.188514	0.117102	0.0877056	0.282552	0.465196	0.422944	0.236026	0.404629	0.461241	0.428683	1.03193	2.14667	1.10388	0.501302	0.415768	0.235887	0.421084	0.577886	0.56761	0.304088	0.0226702	0.358203	0.61233	0.371709	0.231171	0.252249	0.412736	0.659092	0.634381	0.641103	0.381676	0.426827	0.272011	0.289262	0.356131	0.804876	0.640086	0.376032	0.672842	0.645687	0.150326	0.131107	0.272153
19.7788	10.2799	0.706707	0.587838	0.472275	0.420467	0.510017	0.468829	0.318078	0.247142	0.0671867	0.0468974	0.105013	0.277594	0.517279	0.0207791	0.125991	0.233203	0.746763	0.686989	0.149202	0.293248	0.553443	0.506201	0.457164	0.427154	0.389299	0.402883	0.266412	0.269907	0.484419	0.434004	0.568701	0.406065	0.745666	0.672133	0.200674	0.57789	0.750581	0.478818	0.330276	0.52838	0.766943	0.557714	0.425953	0.294455	0.31769	0.216733	0.365175	0.352183
13.5163	6.82998	0.189329	0.264227	0.324011	0.196728	0.226338	0.454401	0.387365	0.0883521	0.364916	0.515839	0.246299	0.0896225	0.0740338	0.122722	0.178566	0.272592	0.431549	0.467903	0.221435	0.199968	0.227955	0.0823962	0.359366	0.423766	0.179361	0.119789	0.220109	0.0892409	0.0956816	0.113989	0.150702	0.105369	0.0970613	0.118468	0.115091	0.330256	0.345499	0.186665	0.140644	0.290959	0.404134	0.317417	0.200444	0.0401714	0.177316	0.205491	0.417994	0.459202
23.6234	11.9578	0.768695	0.343992	0.534677	0.323875	0.599428	0.326608	0.309857	0.475634	0.777351	0.558171	0.25948	0.748712	0.969589	0.674944	0.315377	0.623101	2.38011	1.87856	0.642273	0.828451	0.647642	0.559652	0.706662	0.731351	0.365511	0.468241	0.255102	0.803864	0.717422	0.930802	1.02614	0.513119	0.856329	0.887339	0.481893	0.311565	0.561252	0.568863	0.870913	0.750408	0.122889	0.490011	0.361226	0.127418	0.397439	0.609962	0.829417	0.488916
47.8835	24.2935	0.64371	0.334434	0.24107	0.0951835	0.519986	0.474595	0.258144	0.0628499	0.386276	0.434502	0.51042	0.166846	0.290203	0.284385	0.464109	0.640333	0.962709	0.77194	0.584236	0.23034	0.226004	0.18044	0.128073	0.215039	0.279066	0.177355	0.58912	0.600276	0.526594	0.527006	0.49222	0.464987	0.0994766	0.279694	0.521681	0.517099	0.463325	0.416272	0.121382	0.250061	0.145716	0.415784	0.417195	0.212876	0.0967328	0.171488	0.334686	0.821643
93.3987	46.546	1.12129	1.60921	0.920308	0.882867	0.975525	0.769328	0.376561	0.926056	1.63197	0.741959	0.654692	0.0915089	0.522625	1.63877	1.46554	1.45615	2.50646	1.78207	0.964606	1.2653	0.852208	0.615196	1.35241	1.44613	1.00255	0.452715	1.13529	0.614826	0.615624	0.755077	1.27	1.91068	1.00993	0.940606	1.69146	1.43214	1.38936	0.91398	1.17651	1.34903	0.85812	0.820287	0.951721	1.00846	0.756473	0.749956	1.40523	2.36271
19.9423	10.1259	0.32055	0.816611	0.380834	0.640389	0.303199	0.50666	0.81523	0.73821	0.622579	0.312199	0.70618	0.71924	0.168992	0.224851	0.592858	0.33914	1.54086	1.44428	0.496512	0.455173	0.360726	0.17037	0.582271	0.838034	0.442459	0.50724	0.406742	0.198841	0.117138	0.366147	0.686417	0.533406	0.27277	0.265724	0.568507	0.542321	0.0889794	0.319358	0.446895	0.347028	0.180366	0.22056	0.347634	0.517267	0.41171	0.013541	0.393443	0.687045
33.3978	16.5313	0.382653	0.320996	0.376985	0.366842	0.0466906	0.196178	0.244313	0.131505	0.270795	0.197523	0.215918	0.48652	0.868701	0.540923	0.778764	1.48443	2.22635	1.64442	0.399345	0.287258	0.461983	0.330083	0.536777	0.530376	0.37381	0.590948	0.341229	0.343326	0.123254	0.499649	0.334374	0.0613299	0.302536	0.299534	0.182745	0.248795	0.439388	0.167987	0.0709017	0.317424	0.329988	0.42967	0.621927	0.263888	0.165689	0.378197	0.551048	0.621138
25.4828	12.9299	0.323355	0.272105	0.164083	0.185116	0.282234	0.0424455	0.41927	0.691116	0.775613	0.530421	0.361564	0.142601	0.053402	0.179485	0.336951	0.549485	0.648302	0.201059	0.399231	0.576405	0.256266	0.552479	0.830901	0.547982	0.273029	0.36448	0.306976	0.506125	0.874217	0.654523	0.317367	0.178253	0.3956	0.127182	0.528154	0.550185	0.369336	0.321795	0.216973	0.250383	0.114437	0.22103	0.2905	0.49209	0.305272	0.173982	0.773152	0.741895
44.0008	22.7224	0.289458	0.603801	0.345729	0.446778	0.461143	0.367236	0.439759	0.439553	0.435634	0.176665	0.234215	0.113797	0.427583	0.600806	0.677607	0.774255	0.447955	0.149044	0.17978	0.296303	0.503283	0.741452	0.454335	0.156249	0.268054	0.1684	0.346843	0.4404	0.417882	0.829802	0.619532	0.440731	0.205917	0.305328	0.267794	0.175495	0.0844201	0.183067	0.14067	0.0537867	0.175605	0.293742	0.208782	0.322557	0.400659	0.508535	0.187541	0.596334
62.9076	30.8843	0.528521	0.694119	0.493256	0.449949	0.16927	0.415229	0.755954	0.387038	0.204139	0.575434	0.630596	0.292878	0.145803	0.331909	0.59396	0.836217	1.08674	0.993409	0.633819	0.238491	0.42797	0.548345	0.821382	0.303087	0.481408	0.660916	0.264549	0.386529	0.272211	0.378168	0.372288	0.306526	0.575407	0.246505	0.988451	1.11445	0.29276	0.12133	0.257454	0.419503	0.344987	0.485053	0.538173	0.870422	0.480994	0.626554	0.823749	0.732416
31.299	15.9156	1.05806	0.825959	0.0971521	0.484634	0.564878	0.795499	0.614621	0.430718	0.194337	0.0596778	0.38472	0.228434	0.116479	0.345954	1.15166	0.808109	0.907896	0.862259	0.167617	0.0979378	0.310749	0.27512	0.163681	0.226442	0.586812	0.611712	0.274343	0.427074	0.610965	0.50964	0.306291	0.56059	0.425513	0.231904	0.373256	0.825316	0.922343	0.539168	0.151022	0.151737	0.0636182	0.56751	0.404551	0.434218	0.488811	0.282324	0.495791	0.543303
28.1086	14.2452	0.236395	0.0717205	0.360779	0.537277	0.472119	0.548924	0.34796	0.374935	0.603225	0.230669	0.598847	0.625088	0.213019	0.158988	0.462331	0.747684	0.73394	0.756164	0.523828	0.130105	0.389703	0.207292	0.184213	0.610909	0.800179	0.541877	0.0992222	0.392253	0.551178	0.63032	0.628961	0.539446	0.127572	0.35641	0.310731	0.358276	0.341098	0.36555	0.607218	0.769288	0.717063	0.691795	0.35931	0.134879	0.390323	0.54417	0.627143	0.542546
24.9083	12.5295	0.0755366	0.40397	0.475937	0.455281	0.341505	0.564209	0.333263	0.222021	0.315564	0.105341	0.184034	0.14857	0.175989	0.211706	0.469754	0.322229	0.817351	0.594908	0.191896	0.100751	0.268478	0.384051	0.228748	0.285274	0.295993	0.493167	0.362905	0.107861	0.224539	0.106477	0.2541	0.147272	0.313556	0.358029	0.368817	0.605895	0.537309	0.373422	0.25303	0.375183	0.334818	0.291511	0.300567	0.39733	0.45743	0.472867	0.338946	0.196963
51.5762	26.1364	0.582262	0.224881	0.0820176	0.450914	0.456775	0.169153	0.293555	0.326696	0.0460678	0.377974	0.482758	0.340541	0.158851	0.658629	0.539199	0.153453	0.332498	0.520115	0.479254	0.171235	0.317347	0.364734	0.280213	0.50593	0.407273	0.379135	0.236061	0.116499	0.249597	0.231634	0.87553	0.833051	0.571656	0.605906	0.664049	0.0364535	0.366583	0.401038	0.436058	0.45603	0.326577	0.245121	0.26333	0.368837	0.25984	0.386052	0.494753	0.469722
29.796	14.769	0.406497	0.0944188	0.1163	0.413486	0.712375	0.196405	0.430391	0.293822	0.416801	0.411941	0.540859	0.793574	0.352059	0.438266	0.467241	0.720621	1.06249	0.614951	0.187382	0.386678	0.680239	0.351577	0.21894	0.406727	0.508211	0.119351	0.186383	0.102455	0.126313	0.364797	0.115425	0.353303	0.575445	0.794984	1.10387	0.912032	0.283176	0.705897	0.748685	0.314407	0.594151	0.606769	0.616952	0.470437	0.496588	0.535005	0.338198	0.369301
45.1279	22.7359	0.53059	0.782294	0.749773	0.594711	0.195609	0.161779	0.472493	0.656379	0.938695	0.501697	0.349105	0.215618	0.388852	0.730142	0.666358	0.180971	1.19673	0.768066	0.363122	0.571617	0.694767	0.560384	0.521109	0.356283	0.318938	0.247856	0.690355	0.897197	0.502417	0.560435	0.775951	0.616029	0.591476	0.549144	0.736542	0.849286	0.692444	0.351956	0.390465	0.304845	0.530103	0.539282	0.173583	0.184557	0.274106	0.148191	0.081848	0.337905
29.8572	15.2022	0.377872	0.498292	0.963058	0.372593	0.197629	0.610962	1.09609	0.45962	0.409034	0.406913	0.286838	0.199868	0.0701589	0.447914	0.639039	0.63831	0.271861	0.745006	0.542379	0.447377	0.431312	0.666976	1.02524	0.796526	0.49409	0.302128	0.278533	0.479146	0.659116	0.351649	0.407303	0.158634	0.488729	0.550695	0.602623	0.513964	0.70566	0.7547	0.539272	0.0649787	0.545945	0.738171	0.664526	0.219087	0.219151	0.252307	0.161272	0.281821
19.4755	9.81961	0.340745	0.316262	0.16698	0.679761	0.592943	0.553027	0.580035	0.435951	0.326284	0.259522	0.324564	0.582917	0.518823	0.450269	0.457043	0.320822	0.908692	0.9305	0.10458	0.315585	0.519429	0.433443	0.68833	0.832664	0.569916	0.288581	0.449697	0.616033	0.500221	0.45529	0.816785	0.727012	0.173947	0.310613	0.304875	0.321001	0.154149	0.056661	0.18011	0.427363	0.671287	0.231251	0.291966	0.089006	0.168976	0.425891	0.709715	0.595853
29.1367	14.5299	0.128601	0.560283	0.454979	0.2554	0.0702625	0.403059	0.491076	0.399547	0.700611	0.96269	0.77246	0.415525	0.452139	0.420499	0.481081	0.671129	0.868013	0.29315	0.226839	0.214827	0.28194	0.310443	0.574375	1.00355	1.13079	0.659445	0.399079	0.264047	0.402582	0.214788	0.204312	0.281055	0.204456	0.394056	0.448137	0.319145	0.259575	0.168489	0.417212	0.0267601	0.439491	0.316792	0.29908	0.713988	0.494894	0.127464	0.29666	0.399576
29.186	15.3729	1.30507	0.835195	0.344389	0.138773	0.287	0.626959	0.816544	0.413634	0.210252	0.208646	0.305846	0.623707	0.131324	0.407581	0.504965	0.677017	0.694311	0.293443	0.404114	0.381469	0.467714	0.473143	0.129283	0.380068	0.593185	0.370363	0.16785	0.329931	0.203035	0.241942	0.130962	0.234762	0.24347	0.348393	0.231491	0.181962	0.126166	0.324244	0.482583	0.712981	0.542372	0.225988	0.41514	0.439015	0.684085	0.240531	0.139486	0.282689
36.8215	18.4211	0.509463	0.233656	0.294325	0.192176	0.371211	0.0968764	0.178758	0.285492	0.410763	0.490758	0.384108	0.265935	0.193347	0.162416	0.340533	0.561912	0.537167	0.274734	0.260052	0.252255	0.30517	0.0541092	0.216754	0.112548	0.401255	0.471875	0.655178	0.410262	0.267308	0.480311	0.438929	0.0450457	0.618271	0.54551	0.118437	0.185139	0.316121	0.242305	0.29039	0.380029	0.370158	0.259887	0.30923	0.308011	0.598319	0.7325	0.105055	0.641308
25.6453	12.632	0.636047	0.503555	0.688062	0.800206	0.468305	0.0963841	0.105724	0.266734	0.54617	0.825761	0.469668	0.490653	0.175241	0.0852773	0.12672	0.643736	0.989018	0.890336	0.646099	0.744508	0.339943	0.470782	0.271803	0.338952	0.393833	0.339662	0.522324	0.696085	0.580901	0.708415	0.682421	0.046675	0.690797	0.552249	0.07885	0.642642	0.438378	0.057231	0.153041	0.422905	0.553414	0.11887	0.866432	1.0017	0.245616	0.827419	0.992376	0.423005
31.275	15.5657	0.210629	0.703225	0.181632	0.48794	0.338695	0.240921	0.376795	0.5109	0.465796	0.316128	0.441497	0.718994	0.196449	0.5018	0.631841	0.56414	0.409504	0.442505	0.175212	0.450773	0.0559846	0.68041	0.79362	0.500994	0.451443	0.0649242	0.0619847	0.464716	0.825821	0.784053	0.218014	0.42208	0.146683	0.294967	0.352701	0.424939	0.843599	0.621416	0.123204	0.255462	0.110565	0.4057	0.385027	0.071903	0.202949	0.470083	0.944536	0.675335
33.4348	16.3996	0.77282	0.843337	0.480003	0.155271	0.0148756	0.515108	0.685578	0.686279	0.879748	0.902806	0.534648	0.189503	0.709008	0.832613	0.791349	1.45869	1.51315	0.611279	0.381075	0.236455	0.404327	0.420816	0.413482	0.170764	0.335842	0.256376	0.780891	0.868728	0.299562	0.319464	0.187664	0.174611	0.692403	0.846952	0.399091	0.216146	0.367216	0.308363	0.590963	0.800769	0.547153	0.284139	0.615182	0.513838	0.221057	0.692117	0.403118	0.705932
24.4041	12.2054	0.208416	0.385234	0.268973	0.4211	0.404007	0.0787004	0.125745	0.529286	0.942495	0.581427	0.397489	0.380711	0.416883	0.356494	0.551785	0.624547	0.85769	0.903053	0.734194	0.570023	0.768669	0.662425	0.33363	0.443557	0.488811	0.48381	0.444236	0.170349	0.353094	0.733444	0.909255	0.535686	0.517627	0.632726	0.21203	0.0822307	0.130982	0.357666	0.31212	0.0972404	0.267511	0.488244	0.378859	0.325027	0.0257321	0.289485	0.454596	0.539636
40.4288	20.5037	0.716552	0.408752	0.168547	0.0707948	0.9256	1.14369	0.727794	0.249049	0.365374	0.372418	0.575305	0.46039	0.416001	0.758875	0.311054	0.206566	0.38353	0.664635	0.521924	0.968642	1.1784	0.781289	0.706	0.500839	0.16163	0.540003	0.426558	0.901292	0.903828	0.562483	0.387587	0.657753	0.834869	0.622201	0.0544203	0.360941	0.484168	0.630198	0.372489	0.701353	0.684193	0.685096	0.256121	0.553749	0.591499	0.340376	0.126341	0.295894
32.0199	15.8862	0.0717941	0.228932	0.306786	0.352577	0.237544	0.153522	0.159878	0.153023	0.189441	0.183587	0.0853876	0.131953	0.0935381	0.171379	0.281864	0.226123	0.555691	0.612413	0.248757	0.160244	0.213883	0.177223	0.0475589	0.187118	0.0835064	0.21215	0.225455	0.158751	0.193229	0.189543	0.0426869	0.221807	0.335243	0.393426	0.374301	0.213129	0.111066	0.143345	0.166072	0.291179	0.153315	0.183569	0.278512	0.478016	0.475385	0.223687	0.0662112	0.00564214
66.27	32.497	0.980102	0.353552	0.103897	0.783037	1.03216	0.806687	0.369374	0.446639	1.00239	0.444864	0.680594	0.519998	0.132211	0.346545	0.421947	0.654169	1.79559	1.60358	0.394686	0.616844	0.284684	0.2916	0.432757	0.592897	0.602813	0.688279	0.287135	0.419966	0.258127	0.584938	0.871804	0.658255	0.455052	0.478778	0.37455	0.214596	0.506222	0.87631	0.695165	0.399939	0.621258	0.401239	0.186003	0.535306	0.465296	0.171524	0.0904673	0.118112
30.5161	15.6634	0.67861	0.551788	0.920741	0.978716	0.684901	0.517198	0.120023	0.408742	0.473611	0.10223	0.478113	0.800968	0.802312	0.384781	0.37082	0.816412	1.70587	0.909864	0.5115	0.844315	0.723185	0.687598	0.127135	0.977794	0.868735	0.390522	0.457116	0.417967	0.119564	0.0406954	0.463902	0.563622	0.394174	0.764207	0.875271	0.747629	0.595315	0.550284	0.401683	0.183337	0.369463	0.497785	0.564383	0.310589	0.650033	0.82578	0.556399	0.304959
32.3038	16.1417	0.49115	0.3539	0.94438	1.07649	0.740874	0.323044	0.304817	0.16255	0.117948	0.178658	0.151618	0.296203	0.47506	0.720648	0.329895	0.269616	0.685011	0.861189	0.700849	0.434712	0.341657	0.0860269	0.158412	0.209809	0.105645	0.427542	0.714447	0.456557	0.489054	0.505142	0.458821	0.435932	0.10504	0.164685	0.43065	0.372243	0.194278	0.174256	0.304417	0.302734	0.464339	0.398341	0.56368	0.580796	0.121331	0.324721	0.150149	0.134853
56.4869	27.4386	1.05615	0.633192	0.888876	0.606835	0.498496	0.226923	0.576502	1.21612	0.811485	0.186825	0.487222	0.641658	0.246357	0.513622	0.361916	1.00578	2.31417	1.77401	0.592926	0.38885	0.518249	0.314942	0.923105	0.580185	0.315205	0.614799	0.275892	0.451498	0.548356	0.690112	0.338112	0.749294	0.995707	1.04818	0.928586	0.609408	0.950365	1.02576	0.699505	0.488781	0.740237	0.746035	0.580191	0.756128	0.600413	0.505665	1.14973	0.518585
32.3376	16.2872	0.397811	0.311229	0.115577	0.492272	0.314779	0.162778	0.242732	0.326804	0.172189	0.121533	0.199909	0.082315	0.250032	0.174406	0.34061	0.469622	1.02302	0.811242	0.243173	0.269533	0.214576	0.13434	0.44738	0.316885	0.19122	0.148938	0.294421	0.356178	0.333983	0.117426	0.297039	0.0646167	0.331464	0.366769	0.148958	0.083108	0.346752	0.396188	0.0179931	0.369144	0.468835	0.387106	0.27556	0.144023	0.0254168	0.273336	0.535126	0.524414
33.5201	16.8941	0.0345226	0.149254	0.325663	0.659756	0.579856	0.107462	0.186791	0.114988	0.356426	0.332537	0.199608	0.487601	0.52245	0.513864	0.372636	0.125386	0.359289	0.243881	0.532991	0.564416	0.236749	0.538302	0.442857	0.20102	0.194334	0.362677	0.364089	0.269988	0.0449575	0.0890933	0.0637584	0.195972	0.331818	0.203346	0.0922165	0.208092	0.370561	0.460665	0.248536	0.0873938	0.32627	0.0747167	0.179099	0.700097	0.608407	0.339134	0.310213	0.256371
46.786	23.3534	0.350712	0.763006	0.819031	0.569253	0.456162	0.576715	0.574229	0.42917	0.599948	0.544769	0.196103	0.364378	0.504257	0.078223	0.0565333	0.104587	1.10841	1.2377	0.540145	0.21748	0.0701151	0.11959	0.168079	0.385331	0.441796	0.52293	0.188557	0.470922	0.666598	0.376816	0.283359	0.526409	0.730549	0.830242	0.755797	0.485754	0.363935	0.513456	0.604528	0.595615	0.352245	0.208579	0.235087	0.33092	0.62375	0.879673	0.477651	0.224211
66.6454	33.8913	1.80225	1.04301	0.81394	0.568377	0.460122	0.355204	0.439132	1.12506	0.316433	0.457595	0.579318	0.814552	0.243354	0.499299	0.66476	0.499368	0.465705	1.18767	0.728704	0.631221	0.593654	1.33397	0.473236	1.04991	0.535591	0.737719	1.08553	1.01844	0.394742	0.720231	0.58052	0.763277	1.07886	1.33195	1.16064	0.357281	0.651681	1.14217	0.937994	0.602384	1.15363	1.24606	0.236438	0.856532	0.388615	0.867328	1.14656	0.81528
31.3437	15.8622	0.848017	0.854416	0.0455947	0.451369	0.634387	0.562756	0.206645	0.181932	0.527892	0.480034	0.563218	0.831686	0.600549	0.601179	0.159831	0.98774	2.42392	1.68969	0.327126	0.201949	0.293123	0.597983	0.564381	0.513491	0.861541	1.19008	0.633286	0.334188	0.373964	0.278062	0.200083	0.162062	0.655384	0.912458	0.150543	0.926563	1.28959	0.885944	0.251287	0.451507	0.444383	0.360627	0.389475	0.457201	0.208497	0.486052	0.589371	0.444363
28.13	14.0502	0.136343	0.269751	0.330306	0.152928	0.203137	0.171444	0.403422	0.484985	0.196019	0.33923	0.424727	0.4422	0.250908	0.0122864	0.0736953	0.5053	0.580781	0.259431	0.489373	0.411642	0.306283	0.349499	0.156246	0.193265	0.549338	0.212803	0.295699	0.132738	0.185621	0.515049	0.293311	0.201841	0.391527	0.370349	0.113549	0.212292	0.194848	0.145383	0.0773012	0.181897	0.185662	0.106969	0.111864	0.255526	0.196563	0.0220698	0.145506	0.182555
43.8369	22.4405	0.498184	0.510439	0.811087	0.578006	0.595268	0.836848	0.700772	0.300047	0.616733	0.784187	0.398966	0.397906	0.433612	0.657429	0.649289	0.591391	2.06198	1.87355	1.01676	0.156164	0.710999	0.354052	0.319725	1.00134	1.34128	1.04269	0.483212	1.11314	1.23492	0.481166	1.4478	1.18286	0.652914	1.07087	0.659256	0.610986	0.69125	0.36029	0.567267	0.866619	0.517682	0.194217	0.889684	0.890065	0.533496	0.629214	0.364633	1.04993
49.2132	24.5345	0.707442	1.00547	0.5391	0.485157	0.560088	1.34063	1.62589	1.45266	1.11352	0.860989	0.71929	1.48133	1.10254	0.192445	0.490669	0.804953	2.74859	2.43346	1.13701	0.78481	0.555229	0.0771598	0.115926	0.460371	0.403583	0.189212	0.620548	0.862326	0.841745	1.04206	0.517386	0.408508	0.174525	0.455344	0.461216	0.260393	0.0973976	0.397742	0.663105	0.849647	0.696193	0.150894	0.544538	0.424507	1.28816	1.01684	0.34012	0.348662
31.6357	15.9629	0.221312	0.352348	0.189132	0.0219509	0.349539	0.513648	0.342828	0.618443	0.783558	0.406443	0.264754	0.206651	0.331554	0.540027	0.410068	0.0970913	0.547215	0.359065	0.329707	0.235057	0.122579	0.290722	0.129023	0.105856	0.202358	0.287615	0.628929	0.627015	0.496698	0.314191	0.261665	0.316056	0.481995	0.31669	0.565062	0.615475	0.183508	0.560786	0.423353	0.36638	0.580007	0.511509	0.306457	0.263576	0.115188	0.147027	0.15277	0.177355
61.2624	31.7872	1.57163	0.653295	0.509828	0.504598	0.678722	1.85519	2.28303	1.74676	0.605458	0.524181	0.418648	0.096985	0.112045	0.612128	0.63913	0.0684283	0.852764	0.698844	0.991607	0.340378	0.841542	0.57499	0.657689	0.0855197	0.684565	1.02224	0.82036	1.85748	1.06785	0.442396	0.532257	1.881	0.838103	0.732542	0.574088	0.749119	1.09874	1.61608	1.12593	0.509701	0.511483	0.855831	0.299211	1.03534	0.914246	0.649504	0.587312	0.371229
13.3998	6.70231	0.173388	0.26347	0.215257	0.301719	0.447498	0.202518	0.102879	0.092939	0.0720982	0.258776	0.135658	0.237001	0.136151	0.324763	0.391135	0.224824	0.111699	0.435749	0.112145	0.387338	0.0715744	0.422685	0.283427	0.371738	0.336872	0.0979402	0.0807648	0.151666	0.228932	0.346972	0.414604	0.264677	0.296124	0.104777	0.172158	0.292819	0.250096	0.187051	0.204557	0.1388	0.439084	0.258754	0.198364	0.0794011	0.223263	0.213241	0.257879	0.293579
23.5762	11.8599	0.746395	0.617703	0.393508	0.0497173	0.231391	0.205204	0.305438	0.119332	0.143291	0.321423	0.591774	0.435617	0.124469	0.276045	0.386526	0.6153	0.581051	0.336615	0.42892	0.577676	0.302726	0.457026	0.4637	0.527012	0.268424	0.0772732	0.280015	0.607888	0.61048	0.462655	0.22544	0.31063	0.421905	0.538433	0.195034	0.195209	0.683121	0.939722	0.913075	0.532274	0.278189	0.327305	0.661481	0.486513	0.23724	0.406542	0.441852	0.623825
29.0414	14.7064	0.272255	0.0687774	0.24352	0.647776	0.526982	0.245463	0.575369	0.408652	0.420363	0.905998	0.768231	0.433977	0.226881	0.171466	0.440502	0.810262	1.69812	1.57097	0.609859	0.23738	0.283119	0.603027	0.711784	0.17997	0.899036	0.883577	0.241057	0.551175	0.527844	0.457087	0.615493	0.194719	0.350083	0.0408943	0.329864	0.192778	0.346376	0.603781	0.465918	0.641735	0.978471	0.681473	0.492266	0.720841	0.355165	0.346247	0.658214	0.302381
10.6772	5.15592	0.378692	0.215495	0.146622	0.165991	0.197211	0.124148	0.241784	0.304016	0.196022	0.241957	0.142785	0.233486	0.251726	0.106139	0.158052	0.174992	0.544981	0.855453	0.607822	0.381122	0.0781112	0.294542	0.285917	0.138295	0.148684	0.11314	0.119451	0.222395	0.196576	0.170336	0.17806	0.219259	0.218859	0.39166	0.312128	0.315943	0.169384	0.187909	0.143207	0.230815	0.346609	0.212564	0.0863403	0.0176885	0.160363	0.136315	0.0553764	0.175622
49.6053	24.7373	0.290522	0.388322	0.480396	0.356369	0.129693	0.479037	0.50406	0.726647	0.568025	0.315473	0.307506	0.0918044	0.172349	0.331465	0.164668	0.721846	1.60948	0.990461	0.164593	0.592621	0.852341	0.505024	0.251623	0.250243	0.403716	0.511294	0.246704	0.446847	0.806032	0.519734	0.229723	0.318356	0.502597	0.479183	0.464605	0.168776	0.388305	0.537183	0.264394	0.103184	0.494772	0.243612	0.385959	0.185572	0.147655	0.0878181	0.0422053	0.503429
44.1407	22.2358	1.06981	0.667157	0.38914	0.54038	0.599107	0.450323	0.210782	0.28487	0.438749	0.605587	0.424791	0.272667	0.376179	0.221682	0.059828	0.599528	1.28482	0.792221	0.11444	0.0741507	0.235667	0.347236	0.319744	0.319207	0.421951	0.195311	0.116623	0.173899	0.355829	0.484342	0.199463	0.395638	0.292913	0.276387	0.60949	0.594341	0.42023	0.282404	0.283124	0.45468	0.691585	0.7722	0.368148	0.0520293	0.281781	0.266379	0.288174	0.162672
22.667	11.264	0.571694	0.881164	0.437193	0.305349	0.597857	0.582458	0.387916	0.20524	0.438301	0.251959	0.307842	0.364451	0.234745	0.167101	0.155831	0.266435	0.326272	0.327613	0.461712	0.425111	0.210981	0.253441	0.13817	0.552579	0.585194	0.198069	0.115149	0.225238	0.259538	0.200263	0.358313	0.139503	0.153169	0.0430082	0.225686	0.145751	0.17159	0.385826	0.326132	0.141594	0.0807018	0.301655	0.203786	0.59586	0.565499	0.195149	0.341014	0.695811
79.9059	39.782	0.746529	0.472722	0.31738	0.475295	0.453758	0.216017	0.567119	0.310897	0.700587	0.90644	0.174664	0.246329	0.504692	0.404736	0.840512	1.35506	2.32217	1.53132	0.192261	0.282997	0.12801	0.495538	0.358333	0.4816	0.789103	1.19049	0.966082	0.316625	1.13383	1.14665	0.591973	0.71529	0.68031	0.618038	1.25516	1.41244	0.687637	0.274208	0.718361	0.454455	0.283215	0.231003	0.258852	0.550969	0.023619	0.911019	0.966316	0.420742
50.3566	24.985	0.809321	0.829724	0.388331	0.43201	0.769839	1.18634	1.04559	0.983844	0.188568	0.844566	0.622578	0.691216	0.812901	0.675091	0.586051	0.938442	2.15033	1.66988	0.504131	0.336363	0.528259	0.824149	0.417689	0.991843	0.945002	0.129222	0.268835	0.690648	0.201961	0.49788	0.204815	0.400151	0.454555	0.840318	0.961791	0.790482	0.678198	0.579227	0.58397	0.689068	0.47277	0.742154	1.17244	0.539528	0.243024	0.803227	0.699063	0.0750387
14.4127	7.02043	0.36514	0.192831	0.215684	0.373115	0.230085	0.321763	0.453558	0.422244	0.48742	0.378497	0.284804	0.245529	0.346793	0.553188	0.0915745	0.0728051	0.342485	0.302092	0.436997	0.119602	0.277599	0.219212	0.169088	0.380677	0.782905	0.675721	0.300987	0.0859319	0.196797	0.0413615	0.36611	0.491187	0.535375	0.333188	0.200153	0.288153	0.267747	0.340728	0.249522	0.32602	0.469317	0.313647	0.295483	0.547843	0.531526	0.595073	0.525624	0.635854
37.1056	18.4183	0.117621	0.276568	0.061982	0.152134	0.0963979	0.264475	0.469818	0.272653	0.391067	0.530025	0.475099	0.502636	0.652655	0.546455	0.247283	0.25286	1.27352	1.27739	0.417967	0.0695743	0.203153	0.550903	0.39375	0.109032	0.238798	0.367398	0.130615	0.28435	0.483018	0.432749	0.145094	0.292277	0.639326	0.627288	0.293859	0.336255	0.420683	0.195302	0.212637	0.196778	0.233082	0.334612	0.254579	0.435995	0.522943	0.400118	0.379102	0.19491
32.6381	16.5662	0.150301	0.166985	0.134573	0.327527	0.452918	0.140595	0.233114	0.146438	0.624687	0.683674	0.571747	0.417919	0.301688	0.422187	0.232438	0.456544	0.984134	0.408155	0.37972	0.550066	0.305451	0.196683	0.367298	0.0298863	0.603434	0.434416	0.320089	0.230189	0.221302	0.546455	0.757929	0.446071	0.226031	0.387721	0.444692	0.559212	1.10418	1.01549	0.593184	0.294229	0.235963	0.354675	0.56591	0.339443	0.308556	0.764875	0.636923	0.24417
35.7255	17.6494	0.824618	0.625423	0.436504	0.207232	0.360028	0.514878	0.146855	0.212576	0.469492	0.217309	0.388032	0.688119	0.8757	0.787148	0.485734	0.467141	1.36002	1.59267	0.870734	0.564415	0.140582	0.231334	0.328471	0.470821	0.562887	0.361306	0.2907	0.425681	0.510596	0.411191	0.635833	0.46181	0.808429	0.571349	0.273038	0.65413	0.304562	0.652218	0.487498	0.409655	0.941599	0.703955	0.285863	0.717327	0.571479	0.751776	0.740822	0.626504
68.6017	35.0743	1.26484	0.763328	0.783805	1.66086	1.29227	0.668403	1.47771	1.44876	0.716478	0.226625	0.718919	0.596985	0.22636	0.653072	1.20598	1.84996	2.47901	1.56255	0.117206	0.262825	0.180627	0.906486	1.01541	0.541002	0.227067	0.739098	0.821409	0.491482	0.306915	0.634354	0.804045	0.96938	0.790999	0.333175	0.0845904	0.572078	0.365921	0.372621	0.428283	0.368614	0.479063	0.108519	0.794272	0.403218	0.140579	0.105668	0.197387	0.762399
34.1131	17.0637	0.281829	0.354385	0.638242	0.739493	0.215617	0.201156	0.383588	0.642895	0.889887	0.728931	0.551111	0.705412	0.0605794	0.481765	0.883059	0.853081	0.88678	0.691571	0.267192	0.459547	0.427297	0.279802	0.428147	0.88907	0.558325	0.0836187	0.297193	0.367087	0.196704	0.282444	0.494646	0.694346	0.645868	0.288185	0.229547	0.468927	0.351619	0.405864	0.364859	0.453759	0.659347	0.236232	0.558505	0.604762	0.438549	0.282237	0.3461	0.295888
41.1207	20.6361	0.283846	0.37276	0.602185	0.386286	0.420518	0.452304	0.406211	0.389448	0.231359	0.780437	0.800863	0.72923	0.826117	0.590405	0.445835	0.349311	0.594315	0.715506	0.667789	0.489289	0.987943	0.742027	0.207086	0.599884	0.187989	0.118356	0.289429	0.519637	0.258549	0.0951897	0.300081	0.203598	0.115781	0.424602	0.600826	0.651212	0.261336	0.0444293	0.206714	0.488208	0.434891	0.0367289	0.234826	0.318839	0.295274	0.45795	0.610855	0.638444
21.1357	10.6193	0.251457	0.654484	0.773409	0.472834	0.317934	0.37465	0.535223	0.97568	1.0201	0.575789	0.0975345	0.180413	0.240751	0.194611	0.384784	0.518788	0.402262	0.164715	0.0785462	0.572898	0.887798	0.428851	0.264043	0.355983	0.592053	0.539241	0.442383	0.397795	0.491918	0.69497	0.598617	0.150152	0.163147	0.59173	0.840321	0.478042	0.388873	0.092294	0.24938	0.41331	0.240368	0.0939259	0.338583	0.137951	0.323598	0.211237	0.233386	0.289065
63.4175	31.4071	0.279379	0.519937	0.599085	0.642341	0.267992	0.0276999	0.100641	0.150166	0.196095	0.213374	0.305621	0.480849	0.627138	0.797694	0.714301	0.544924	1.71092	1.62615	0.482227	0.266934	0.258333	0.461618	0.528469	0.411501	0.259763	0.311358	0.514313	0.865218	0.854033	0.240816	0.370741	0.31377	0.149048	0.431831	0.347064	0.351636	0.298876	0.415981	0.256394	0.148533	0.420597	0.480764	0.603504	0.287551	0.283968	0.279144	0.502943	0.5351
27.6014	13.595	0.277202	0.242487	0.2546	0.450414	0.430134	0.305726	0.141555	0.106511	0.281435	0.737996	0.913914	0.451913	0.114252	0.389133	0.194454	0.209742	1.13672	0.991321	0.0862511	0.282201	0.252963	0.137877	0.100739	0.315595	0.301515	0.56294	0.640924	0.334798	0.218876	0.291114	0.374257	0.236125	0.0834415	0.294947	0.525242	0.59799	0.553471	0.25453	0.131177	0.167853	0.428569	0.852783	0.652576	0.397815	0.1779	0.30725	0.304806	0.362534
56.8273	28.4628	0.267649	0.248953	0.129082	0.0644193	0.243051	0.302885	0.0304751	0.297972	0.398215	0.239852	0.0896942	0.0648767	0.178931	0.213202	0.0318517	0.572944	1.37675	0.838068	0.491462	0.544305	0.399022	0.248249	0.0945508	0.0518483	0.0997206	0.325723	0.424575	0.222164	0.0321087	0.126846	0.228191	0.325291	0.224466	0.386794	0.259805	0.151973	0.110537	0.128569	0.154875	0.234039	0.308015	0.287506	0.456864	0.18682	0.278885	0.242736	0.0810751	0.227727
63.6479	31.9471	0.296765	0.251369	0.290273	0.289768	0.507459	0.328026	0.484986	0.348652	0.243801	0.799267	0.91874	0.398593	0.309707	0.201024	0.0291587	0.646407	1.6596	1.36571	0.385233	0.529384	0.782616	0.42611	0.191277	0.335974	0.296182	0.172704	0.301894	0.230628	0.220136	0.572699	0.313064	0.359817	0.434338	0.272182	0.140007	0.364365	0.284126	0.381086	0.293503	0.355782	0.418004	0.334816	0.190283	0.300037	0.158296	0.163418	0.355663	0.191302
37.0246	19.4504	0.969392	0.442597	0.539202	0.427204	0.428217	0.241967	0.181809	0.497808	0.101664	0.606506	0.497597	0.392039	0.406591	0.271107	0.381802	1.02013	1.77369	0.848199	0.493443	0.400611	0.237815	0.0693698	0.238185	0.168234	0.14081	0.516918	0.318241	0.0889539	0.159423	0.125227	0.439653	0.658712	0.295892	0.548039	0.386601	0.28623	0.214245	0.419388	0.342162	0.154776	0.230851	0.0475589	0.166719	0.116164	0.318773	0.289863	0.0397881	0.532544
43.4468	21.8286	0.486743	0.683861	0.453085	0.173033	0.297269	0.597609	0.495366	0.0539334	0.309405	0.282034	0.154341	0.229193	0.312944	0.326634	0.118734	0.595894	1.39249	1.20332	0.433744	0.0962714	0.393105	0.194998	0.198713	0.225304	0.489002	0.679527	0.0963001	0.491451	0.482991	0.0555976	0.447794	0.44422	0.107897	0.53322	0.580274	0.545544	0.654188	0.305104	0.190715	0.264188	0.751573	0.874356	0.572243	0.544515	0.687822	0.329675	0.818597	0.701444
51.8029	27.2226	1.38857	0.353878	0.521214	0.465897	0.157672	0.373047	0.667663	0.739005	0.436004	0.324832	0.130456	0.367112	0.330134	0.195091	0.0938019	0.524277	0.592013	0.173525	0.389183	0.482038	0.362491	0.398823	0.235891	0.621362	0.460929	0.440994	0.12633	0.468649	0.65586	0.67597	0.412123	0.183872	0.138689	0.10899	0.242531	0.771635	0.66809	0.369426	0.339902	0.60204	0.994455	0.682512	0.461226	0.301113	0.386283	0.590597	0.226821	0.471369
33.5151	16.6815	0.193344	0.865506	0.894952	0.545289	0.168116	0.673022	0.654307	0.0948502	0.0611418	0.48637	0.324506	0.383402	0.40035	0.593798	0.404928	0.633362	1.4098	1.12173	0.61967	0.148013	0.302786	0.641622	0.721732	0.335212	0.0893007	0.248684	0.549634	0.652068	0.141453	0.256176	0.155548	0.777198	0.814399	0.254303	0.533845	0.304171	0.50917	0.539924	0.973888	0.423306	0.225215	0.298941	0.207185	0.641477	0.492183	0.286751	0.13	0.400294
15.3273	7.62798	0.252075	0.264558	0.19855	0.305006	0.42819	0.332551	0.577992	0.36016	0.106292	0.270802	0.417542	0.326346	0.136688	0.164646	0.144455	0.490707	1.08146	0.929192	0.306275	0.230182	0.387181	0.305114	0.0696371	0.420747	0.43028	0.184364	0.238897	0.465748	0.174296	0.551491	0.49035	0.133432	0.262594	0.390336	0.443503	0.498855	0.737345	0.789906	0.514762	0.524917	0.62813	0.608381	0.679256	0.192552	0.028244	0.336414	0.300004	0.330182
53.2373	27.316	1.04003	0.622516	0.69347	0.430535	0.312953	0.223063	0.276856	0.513946	0.42336	0.11852	0.628811	0.969932	1.39527	1.60844	0.937588	0.0222817	0.582864	1.03915	1.3221	0.686516	1.11972	0.877541	0.443606	0.615943	0.176916	0.691034	1.25658	1.21058	1.13136	1.32624	1.08619	0.939307	1.16748	1.06025	0.834852	0.446219	0.420348	0.804912	0.407631	1.5489	1.19342	0.396994	0.140951	0.739093	0.580389	0.896038	1.14763	0.659913
24.4058	12.3139	0.16223	0.386086	0.443633	0.508517	0.377489	0.203807	0.065374	0.365375	0.418735	0.576873	0.650747	0.789305	0.495018	0.333628	0.349937	0.260538	1.3561	1.41443	0.57612	0.127904	0.206547	0.321802	0.151381	0.200912	0.329113	0.075167	0.352883	0.439237	0.279703	0.139271	0.346339	0.179334	0.449479	0.664125	0.494763	0.365499	0.171189	0.386618	0.300708	0.317826	0.654853	0.244033	0.0302101	0.31838	0.321568	0.190553	0.134589	0.146102
35.2023	17.9269	0.713649	0.0614172	0.290376	0.313072	0.320314	0.235691	0.615196	0.860622	0.824419	0.541253	0.452777	0.377267	0.401739	0.290838	0.695485	0.388582	2.27157	2.12412	0.708189	0.538509	0.788495	0.374716	0.311281	0.30336	0.358898	0.51055	0.537753	0.580977	0.72164	0.453394	0.511736	0.835075	0.600885	0.696946	0.410127	0.224697	0.491016	0.358643	0.134616	0.41542	0.340936	0.342937	0.435351	0.13442	0.14721	0.239894	0.556277	0.451668
17.2948	8.77808	0.207412	0.0719901	0.219715	0.0842143	0.302354	0.156245	0.128214	0.225595	0.457586	0.552781	0.509528	0.117483	0.0396101	0.378775	0.59185	0.560816	0.190698	0.802819	0.609377	0.324005	0.306363	0.673728	0.580495	0.442933	0.388817	0.369784	0.862439	1.13807	0.878005	0.421729	0.268661	0.577644	0.494015	0.350221	0.111874	0.260587	0.0289629	0.318754	0.462501	0.176634	0.0586731	0.237801	0.392262	0.192332	0.0733841	0.530584	0.476498	0.125687
23.7026	11.5665	0.400557	0.188446	0.059792	0.239757	0.15363	0.532081	0.821202	0.365891	0.515213	0.761769	0.551773	0.0237101	0.291824	0.151605	0.224651	0.475417	0.928482	0.652923	0.420538	0.555422	0.697142	0.22503	0.601985	0.311726	0.286867	0.181183	0.343791	0.407597	0.222467	0.324242	0.60453	0.558612	0.492014	0.327138	0.350769	0.368149	0.280313	0.0919784	0.227421	0.365513	0.644746	0.545643	0.530226	0.531456	0.0845278	0.389715	0.287789	0.466972
30.9146	15.5811	0.221397	0.323001	0.332554	0.291793	0.296124	0.234564	0.152753	0.146166	0.0969792	0.369213	0.354512	0.231853	0.413428	0.22364	0.229286	0.265881	0.788412	0.787851	0.404555	0.262674	0.115203	0.145968	0.254275	0.314946	0.202936	0.220378	0.308701	0.32881	0.281877	0.265701	0.370205	0.286546	0.154673	0.25727	0.554699	0.168702	0.44314	0.465867	0.146381	0.223149	0.291388	0.211748	0.364765	0.447242	0.368655	0.415017	0.302605	0.146056
41.0452	20.6329	0.346035	0.102279	0.44203	0.506018	0.240548	0.278933	0.820971	0.784491	0.520249	0.569153	0.146274	0.402856	0.402765	0.249568	0.803751	0.664703	1.57678	1.40502	0.681111	0.497194	0.369338	0.650319	0.749036	0.306518	0.624133	0.329693	0.267443	0.168087	0.135221	0.664826	0.925184	0.545877	0.153195	0.401031	0.438743	0.428176	0.693246	0.56379	0.479618	0.610575	0.663058	0.410947	0.563111	0.0377864	0.580016	0.551237	0.54945	0.662745
41.9766	21.1694	0.124824	0.0649592	0.335806	0.346961	0.351187	0.438613	0.443646	0.122673	0.666984	0.528979	0.174557	0.653172	0.404637	0.565858	0.331397	0.279275	1.21192	0.813633	0.502564	0.388696	0.158869	0.0838504	0.00508019	0.41162	0.548744	0.356526	0.359398	0.55571	0.629306	0.199652	0.423815	0.362747	0.493775	0.17185	0.497112	0.37472	0.222857	0.38696	0.731888	0.599376	0.358017	0.437611	0.324215	0.396729	0.559105	0.155129	0.333711	0.266807
40.0623	20.4434	0.302739	0.645761	0.2339	0.289755	0.501314	0.282277	0.114126	0.137016	0.0576652	0.161928	0.125303	0.172845	0.101953	0.440296	0.423142	0.490763	1.48451	1.3535	0.224583	0.244942	0.257546	0.202783	0.177664	0.136319	0.207042	0.453666	0.438695	0.366591	0.251244	0.290814	0.233829	0.432743	0.237533	0.0911423	0.259592	0.513314	0.396427	0.197076	0.255378	0.439502	0.645653	0.522304	0.111855	0.13213	0.094986	0.278615	0.522901	0.732991
30.5803	15.1401	0.624126	0.665089	0.611581	0.152258	0.373646	0.317794	0.641692	0.955732	1.17944	0.576892	0.478575	0.38249	0.629611	0.445784	0.680984	0.577242	0.656939	0.529648	0.32018	0.277147	0.1972	0.248316	0.572219	0.155395	0.600931	0.544261	0.700399	0.565941	0.630486	0.166097	0.509912	0.26809	0.22399	0.450214	0.580508	0.580244	0.715984	0.347665	0.355061	0.359815	0.176399	0.312283	0.30175	0.854406	0.66905	0.519793	0.441	0.107387
46.6559	23.9184	0.89806	0.0811342	0.760056	0.782404	0.997362	1.16006	0.452419	0.755646	0.429975	0.348435	0.211078	0.416855	0.863284	1.49732	1.01186	0.619721	1.34058	0.87531	0.843275	1.13362	0.285769	0.153848	0.386593	0.490526	0.341437	0.792035	0.887008	0.876472	0.651412	0.827214	0.541513	0.413055	0.935799	0.916502	0.789733	0.298348	0.177199	0.139737	0.639016	1.05736	0.6487	0.17403	0.74241	0.839845	0.664603	0.118263	0.461369	0.375649
34.4693	17.2505	0.258526	0.566947	0.881187	1.04604	0.38663	0.474606	0.44843	0.358262	0.25297	0.456818	0.244488	0.808409	0.78728	0.706183	0.547965	0.494235	0.32156	0.182055	0.263098	0.255935	0.0852964	0.442913	0.485568	0.952674	0.41808	0.551935	0.628224	0.345798	0.236596	0.3315	0.315952	0.0913576	0.451661	0.541581	0.55744	0.553228	0.365894	0.410725	0.436924	0.146568	0.243404	0.312152	0.311162	0.594589	0.258182	0.0137282	0.161365	0.32144
28.58	15.259	1.85478	1.17977	0.894172	0.726511	0.450104	0.360685	0.29012	0.0575987	0.154162	0.115094	0.450522	0.433443	0.386668	0.38764	0.376967	0.44953	1.65607	1.21686	0.1196	0.153475	0.227835	0.131076	0.330222	0.204531	0.140171	0.101098	0.145529	0.437549	0.211146	0.283779	0.461684	0.253243	0.141512	0.288516	0.336764	0.169378	0.0325332	0.158173	0.147315	0.194542	0.355908	0.342443	0.19704	0.26615	0.532364	0.45632	0.260131	0.249033
26.381	13.4546	0.745382	0.390987	0.660901	0.791808	0.756178	0.788942	0.831314	0.752832	0.682474	0.200898	0.524314	0.319516	0.131428	0.331897	0.409388	0.538987	0.684747	0.82367	0.678649	0.185913	0.473636	0.337354	0.49177	0.232018	0.0586034	0.35599	0.351803	0.670473	0.472905	0.321235	0.300253	0.567974	0.410098	0.386189	0.453219	0.604866	0.447421	0.484206	0.622205	0.368417	0.293638	0.591781	0.348086	0.172569	0.411058	0.439821	0.454735	0.647512
43.754	21.8838	0.478301	0.689048	0.701957	0.296173	0.361452	0.194251	0.442666	0.485079	0.389365	0.511922	0.556859	0.365464	0.287262	0.0831828	0.288085	0.380707	0.674373	0.60689	0.167277	0.307429	0.505553	0.332841	0.112986	0.190556	0.283337	0.312071	0.463412	0.428623	0.397885	0.294505	0.215359	0.376473	0.255674	0.335893	0.747598	0.661462	0.464343	0.441684	0.394969	0.277826	0.232389	0.310236	0.726226	0.52086	0.130475	0.27867	0.352568	0.533192
72.5622	38.2968	2.98203	0.845351	1.03969	1.59227	1.10053	0.515051	0.657727	0.774543	0.569429	0.1684	1.25651	1.63616	0.837775	0.377926	0.446426	0.909114	1.906	1.78107	0.885789	0.503512	0.156905	0.0270768	0.159829	0.884971	1.14212	1.09731	0.789749	0.755542	0.482624	0.429587	0.385868	0.703843	1.48334	0.962855	0.0974814	0.538262	0.847305	1.18774	1.69155	1.18309	0.701085	0.755471	0.372142	0.494013	0.071606	0.729858	0.146616	1.18125
22.7425	10.944	0.433579	0.658476	0.109515	0.342388	0.46073	0.507097	0.212074	0.123806	0.440384	0.404709	0.297016	0.402273	0.196248	0.362317	0.431032	0.547967	0.895899	0.671504	0.138829	0.236895	0.229725	0.107613	0.489766	0.609124	0.439626	0.255652	0.110051	0.343561	0.8182	0.748386	0.281471	0.653681	0.58187	0.247655	0.295382	0.39742	0.299373	0.454461	0.427349	0.0581972	0.128975	0.223241	0.625004	0.690638	0.367771	0.150424	0.233649	0.345803
56.5255	28.3774	0.408511	0.703055	0.18967	0.663903	0.669169	0.26897	0.998492	1.05777	0.185005	0.611238	0.606144	0.665225	0.617145	0.380244	0.533564	0.660029	1.45842	1.28582	0.256152	0.313251	0.244821	0.351533	0.658883	0.331919	0.247369	0.647591	0.715808	0.451983	0.570037	0.986634	0.821627	0.517005	0.218016	0.568798	0.337429	0.708497	0.487845	0.361873	0.446748	0.164537	0.121236	0.602849	1.00376	0.791878	0.271317	0.551942	0.630414	0.650504
21.8953	11.1555	0.384579	0.112045	0.827247	0.828689	0.320221	0.380663	0.492378	0.527018	0.306978	0.175489	0.178154	0.193796	0.365429	0.189516	0.632906	0.103413	0.79457	0.400083	0.400059	0.457699	0.713284	0.320477	0.413624	0.366095	0.213239	0.113156	0.153053	0.334338	0.599849	0.494018	0.350159	0.741094	0.614878	0.371076	0.344717	0.0786746	0.306766	0.514479	0.573239	0.46687	0.255704	0.37705	0.610267	0.605173	0.235014	0.0740087	0.208232	0.672386
28.6912	14.3461	1.03027	0.84249	0.704583	0.672619	0.762777	0.720696	0.313449	0.0615413	0.115163	0.230424	0.414	0.33859	0.44343	0.336778	0.745137	0.701964	0.607566	0.724266	0.480013	0.519982	0.30185	0.312016	0.140535	0.202464	0.219843	0.210884	0.151013	0.147158	0.203402	0.167956	0.546445	0.334943	0.557942	0.777666	0.87181	0.871272	0.398481	0.742367	0.5436	0.343819	0.510947	0.240455	0.265902	0.570995	0.719066	0.716731	0.652954	0.421242
33.2803	16.3346	0.132304	0.356727	0.134124	0.288404	0.318101	0.230693	0.132365	0.453765	0.670561	0.613666	0.398329	0.266138	0.340097	0.447856	0.36066	0.194946	0.364085	0.414461	0.613649	0.488665	0.15601	0.195357	0.54655	0.188483	0.320198	0.617497	0.546798	0.403387	0.0905239	0.117626	0.471579	0.604714	0.437489	0.176649	0.408297	0.637355	0.390724	0.0561763	0.18102	0.190558	0.370652	0.306097	0.616886	0.799478	0.731628	0.407543	0.10878	0.304829
25.6265	13.471	1.56863	0.914357	0.432378	0.373589	0.468851	0.618794	0.335945	0.168607	0.143014	0.162162	0.277443	0.254863	0.178443	0.173489	0.219758	0.290907	0.80997	0.894273	0.296755	0.500714	0.566503	0.543849	0.589471	0.488015	0.410625	0.510724	0.197851	0.198821	0.280251	0.0813464	0.0460081	0.156564	0.383824	0.222855	0.248726	0.393873	0.358963	0.230145	0.412081	0.464953	0.161029	0.0987609	0.258312	0.518327	0.147968	0.639256	0.545837	0.397963
27.4593	13.7294	0.720109	0.049712	0.135267	0.154614	0.409801	0.286235	0.423466	0.276772	0.226219	0.384538	0.274544	0.585736	0.370046	0.348973	0.663676	0.132873	1.30779	0.979181	0.24917	0.182802	0.352209	0.667403	0.633436	0.17378	0.592774	0.591986	0.206435	0.0162572	0.185697	0.241804	0.219836	0.385035	0.279559	0.354235	0.538757	0.660974	0.252914	0.355493	0.241171	0.217953	0.254888	0.2824	0.138978	0.181861	0.197724	0.319573	0.575211	0.385391
24.7208	12.518	0.33911	0.273625	0.254181	0.471745	0.386089	0.221337	0.263436	0.214297	0.312944	0.343191	0.106884	0.229362	0.420676	0.274741	0.654816	0.539723	0.740897	0.690836	0.465837	0.388063	0.232214	0.412163	0.390492	0.44967	0.520111	0.586587	0.603218	0.330521	0.372985	0.416153	0.393251	0.415806	0.278069	0.276102	0.252386	0.325372	0.560013	0.422607	0.368642	0.522138	0.388407	0.299158	0.1328	0.460764	0.25661	0.193039	0.361317	0.159117
21.5782	10.7594	0.207547	0.495767	0.342567	0.127935	0.293346	0.500972	0.763848	0.76292	0.757384	0.612961	0.343086	0.354786	0.159894	0.0908195	0.263681	0.606	1.05143	0.816628	0.0598945	0.321693	0.179808	0.189736	0.343685	0.509427	0.340463	0.27304	0.442691	0.553945	0.610875	0.485275	0.123971	0.630556	0.867942	0.327005	0.367538	0.355657	0.182785	0.197394	0.150734	0.160574	0.131149	0.232818	0.18959	0.107489	0.200438	0.111302	0.106685	0.149478
33.7811	16.8855	0.0799091	0.162274	0.537574	0.549937	0.245374	0.239639	0.348454	0.26113	0.154547	0.407238	0.255809	0.400611	0.559068	0.437834	0.312883	0.22627	0.768024	1.01615	0.889203	0.520491	0.243569	0.13732	0.0953668	0.327473	0.157993	0.054409	0.211789	0.172041	0.162787	0.176723	0.551308	0.453707	0.267763	0.452434	0.405724	0.261525	0.226435	0.295555	0.394905	0.263539	0.184263	0.305021	0.239685	0.342808	0.191882	0.0772072	0.343786	0.378209
41.9061	20.741	0.386357	0.189647	0.583733	0.468923	0.15229	0.549369	0.172612	0.245994	0.53423	0.772552	0.809845	0.646027	0.473424	0.311493	0.195293	0.49037	2.11701	1.907	0.552862	0.334501	0.308865	0.119796	0.340117	0.354216	0.494905	0.416508	0.423864	0.286066	0.398568	0.856298	0.558767	0.164623	0.225776	0.458114	0.428632	0.368897	0.411333	0.301717	0.217036	0.0582198	0.196037	0.208057	0.419281	0.290372	0.652013	0.948717	0.725889	0.781673
23.1465	11.5602	0.186884	0.355554	0.257185	0.349953	0.313898	0.0380822	0.130331	0.27006	0.308473	0.242657	0.17937	0.20579	0.113257	0.331776	0.328731	0.551513	1.76839	1.45401	0.118642	0.580912	0.686577	0.243685	0.526462	0.548351	0.210686	0.149795	0.0676381	0.150273	0.44025	0.215225	0.334267	0.461024	0.579986	0.34868	0.095302	0.689651	0.767219	0.213672	0.28786	0.536111	0.527414	0.155037	0.575101	0.428328	0.146776	0.315764	0.318306	0.262294
31.5261	15.675	0.669161	0.296694	0.343262	0.20615	0.249328	0.127784	0.22347	0.266144	0.459304	0.581145	0.370332	1.01023	0.690663	0.272099	0.0930457	0.186981	0.789783	0.617697	0.48247	0.582088	0.665776	0.450771	0.203955	0.397689	0.398329	0.407889	0.0825092	0.513923	0.411519	0.263225	0.67761	0.638637	0.193845	0.549539	0.537966	0.24382	0.374935	0.205365	0.248608	0.446204	0.337344	0.590453	1.00865	0.358498	0.356333	0.254542	0.237186	0.434351
44.8539	22.3224	0.336117	0.396446	0.626989	1.30414	1.15379	0.65128	0.567272	0.622998	0.369585	0.8226	0.587933	0.449322	0.898756	0.706384	0.432145	0.704198	1.2402	0.821491	0.314723	0.359268	0.862566	0.996408	0.558012	0.381214	0.424325	0.551916	1.00398	0.973297	0.876027	0.892698	1.19242	1.35156	0.692537	0.149188	0.287537	0.619264	0.481013	0.247082	0.182727	0.497451	0.743838	0.974322	0.898972	0.439865	0.344813	0.522947	0.753007	0.559022
PRL	Power=1.311
17.9619	9.19368	0.427522	0.317775	0.486874	0.381402	0.145752	0.284741	0.216099	0.169324	0.232267	0.298563	0.22465	0.517888	0.397525	0.0390683	0.337792	0.627373	0.903308	0.556528	0.0894976	0.23724	0.103804	0.172983	0.315992	0.261919	0.144923	0.147183	0.276756	0.213056	0.0898573	0.205924	0.151395	0.319003	0.0886712	0.133793	0.154699	0.106539	0.441138	0.414835	0.209628	0.132185	0.208734	0.326303	0.224611	0.0110112	0.147729	0.107251	0.294016	0.402708
38.4235	19.5265	0.655555	0.625941	0.139177	0.270543	0.168725	0.268253	0.251383	0.315631	0.310614	0.585691	0.430269	0.188002	0.531985	0.537107	0.450309	0.283558	0.945446	0.966134	0.183274	0.439943	0.575569	0.520274	0.410905	0.742928	0.709756	0.268176	0.817459	0.523667	0.378171	0.458742	0.0982029	0.423243	0.303427	0.833431	0.868386	0.233564	0.468429	0.612092	0.301767	0.511492	0.48485	0.240394	0.588537	0.736182	0.639318	0.430765	0.271859	0.221021
30.443	15.561	0.430373	0.225103	0.144018	0.249003	0.225048	0.258697	0.192923	0.385178	0.545345	0.374448	0.204785	0.223704	0.218956	0.247172	0.149165	0.186212	0.523994	0.373523	0.165285	0.229559	0.295976	0.198089	0.135705	0.222002	0.140388	0.387688	0.308474	0.100444	0.105585	0.287489	0.189843	0.29365	0.387566	0.187871	0.0929427	0.139841	0.0921052	0.289778	0.167647	0.204765	0.258976	0.248078	0.261139	0.178525	0.0663269	0.138539	0.290517	0.193331
16.9169	8.7109	0.570906	0.486239	0.114172	0.391583	0.423656	0.634952	0.607511	0.400141	0.382914	0.389715	0.970012	0.812919	0.532492	0.371531	0.0884398	0.563582	1.12609	1.11444	0.794403	0.607368	0.471056	0.379295	0.503171	0.615466	0.521655	0.433261	0.698245	0.247955	0.549983	0.768361	0.950653	0.680273	0.634285	0.628184	0.509805	0.391609	0.154953	0.616743	0.830125	0.23856	0.388534	0.843408	0.729636	0.475959	0.0893134	0.41645	0.439257	0.340638
24.9167	12.4452	0.0722792	0.215118	0.286137	0.166711	0.199739	0.441333	0.417031	0.123788	0.0875432	0.374076	0.575703	0.166245	0.387327	0.300601	0.140702	0.176131	0.5202	0.424388	0.485009	0.281162	0.0870697	0.154732	0.148308	0.270613	0.176347	0.0389776	0.143481	0.140512	0.034311	0.0110597	0.207802	0.338696	0.664884	0.415774	0.269239	0.436609	0.427712	0.296214	0.10052	0.366277	0.34309	0.497211	0.469001	0.162831	0.163011	0.30647	0.337392	0.184996
15.296	7.436	0.614588	1.49892	1.98961	3.02049	1.89602	2.16936	2.97806	2.84162	2.75673	1.93462	4.02827	3.53564	1.5327	0.424341	2.10692	2.52946	1.53552	1.89246	1.00021	1.68346	3.10382	0.403774	3.22494	4.49278	2.52441	0.816977	0.953321	1.07018	1.77599	0.882725	3.25422	4.58785	3.83679	1.17692	1.19744	1.78681	1.818	1.09216	0.502701	2.2603	0.594967	0.684728	1.45588	4.22478	3.7633	2.78266	1.60681	1.73358
14.664	7.73567	0.736193	0.287056	0.205817	0.308623	0.287753	0.197344	0.278064	0.437309	0.405423	0.109166	0.552864	0.243654	0.231609	0.25053	0.346812	1.03671	1.91395	1.20359	0.296494	0.258028	0.0759569	0.161526	0.0364858	0.0398174	0.240787	0.404348	0.601094	0.069669	0.0820063	0.317001	0.596075	0.869282	0.828969	0.503481	0.502289	0.481772	0.255873	0.188312	0.0446885	0.205901	0.19027	0.274355	0.0701691	0.29609	0.395228	0.472002	0.118369	0.273908
66.0836	33.4393	0.402543	0.651365	0.522981	0.847668	0.567954	0.155122	0.268434	0.308302	0.582437	0.540925	0.624403	0.706599	0.524552	0.7306	0.854039	0.599716	0.311563	0.296816	0.280559	0.458354	0.827077	0.883456	0.873631	0.701577	0.365035	0.507033	0.963081	0.865912	0.198923	0.713639	0.670804	0.517085	0.631319	0.611702	1.20529	1.04363	1.241	0.788433	0.222268	0.167309	0.638601	0.478256	0.235843	0.463493	1.00198	0.901118	0.439604	0.545981
37.6039	19.4709	1.06999	0.581681	0.85676	0.859327	0.331454	0.183026	0.516883	0.505651	0.46294	0.472914	0.301762	0.388954	0.206349	0.288324	0.2922	0.209229	1.52671	0.869358	0.710794	0.736303	0.400594	0.392432	0.672854	0.422027	0.363222	0.322425	0.403997	0.790388	0.53772	0.532623	0.4807	0.382012	0.382617	0.503379	0.43697	0.470102	0.412293	0.861085	0.756191	0.407027	0.22382	0.33224	0.347599	0.322899	0.0551628	0.266853	0.0979971	0.099326
18.6139	9.59639	0.362519	0.17733	0.502254	0.548556	0.246472	0.210243	0.0852031	0.207003	0.338623	0.497042	0.244394	0.122569	0.125267	0.488447	0.459424	0.72969	1.61641	1.18892	0.115222	0.523129	0.482497	0.158046	0.265181	0.212829	0.228397	0.203232	0.249791	0.177158	0.169459	0.0983659	0.300563	0.560563	0.351659	0.113259	0.247541	0.430917	0.244924	0.245262	0.325971	0.127973	0.300292	0.531841	0.382985	0.157987	0.200531	0.132975	0.135529	0.350622
12.7912	6.34929	0.148652	0.187149	0.368479	0.417479	0.239537	0.156865	0.30833	0.261987	0.346637	0.0702626	0.297257	0.465372	0.177752	0.204132	0.212044	0.160436	0.346617	0.341038	0.213681	0.217321	0.230375	0.10563	0.159566	0.135018	0.329433	0.185237	0.236743	0.250376	0.36528	0.265293	0.0366739	0.48687	0.484016	0.133083	0.323374	0.264516	0.150037	0.471461	0.450686	0.139542	0.22953	0.413426	0.524842	0.28431	0.139556	0.266622	0.0663146	0.177644
25.2903	12.922	0.619645	0.37836	0.320919	0.63247	0.473575	0.590334	0.58331	0.291428	0.383598	0.725314	0.481329	0.531375	0.754312	0.450723	0.156532	0.542746	1.22258	0.536819	0.398021	0.335833	0.458993	0.323364	0.114043	0.370129	0.273968	0.308219	0.344264	0.260922	0.538283	0.513546	0.140035	0.105554	0.230219	0.0772366	0.368925	0.698992	0.888434	0.990661	0.458122	0.386696	0.800464	0.59704	0.28599	0.391275	0.0869547	0.514686	0.580043	0.597146
46.9873	23.2438	0.48762	0.678351	0.944053	0.544214	0.323598	0.367751	0.35835	0.136774	0.149893	0.326228	0.790362	0.838901	0.519611	0.0416721	0.410862	0.528809	0.637592	0.515551	0.263874	0.192931	0.34268	0.180118	0.275293	0.219824	0.246126	0.411495	0.453946	0.645659	0.324587	0.239779	0.602212	0.662109	0.490606	0.641385	0.526089	0.290676	0.185094	0.379116	0.561413	0.333858	0.136604	0.175417	0.303833	0.438986	0.457634	0.560929	0.723774	0.231037
90.4853	46.4642	1.92926	2.30788	2.58459	0.992754	0.36596	0.695722	0.967666	0.891051	0.29109	0.997115	1.75747	1.39879	0.853822	0.857093	0.462211	1.53816	2.81154	1.17157	1.06883	0.304319	1.56152	1.73162	1.31816	0.936839	0.365856	0.842961	0.775115	1.0142	1.47631	1.28427	0.743475	0.835677	0.303206	0.585418	0.450172	0.890324	1.40871	0.877103	0.680846	1.53457	1.28674	0.54344	0.100323	0.353664	1.19748	1.49266	0.945436	0.596595
18.7539	9.60107	0.62272	0.884606	0.542677	0.344991	0.260449	0.440637	0.471556	0.0674689	0.391327	0.245941	0.277681	0.487978	0.916345	0.769312	0.0797972	0.270853	1.52623	1.44029	0.446624	0.179894	0.337347	0.251708	0.364263	0.497054	0.41001	0.197076	0.213322	0.235058	0.34273	0.446478	0.14761	0.371568	0.55924	0.734763	0.271672	0.31145	0.227224	0.774271	0.577254	0.326601	0.570412	0.47718	0.359598	0.19095	0.338414	0.433325	0.731602	0.455655
32.7219	16.4993	0.155827	0.204788	0.287983	0.0987634	0.178319	0.367018	0.620171	0.486945	0.163457	0.333124	0.314664	0.169086	0.236491	0.357098	0.240154	0.324203	1.72025	1.53979	0.252547	0.660611	0.594701	0.367374	0.146987	0.217324	0.155371	0.313243	0.16085	0.111724	0.062701	0.189082	0.259911	0.555403	0.587828	0.380412	0.18279	0.0283605	0.282114	0.214057	0.0727275	0.323041	0.610721	0.254816	0.636586	0.647754	0.254263	0.314852	0.159527	0.0928827
28.2232	14.4264	0.318105	0.163686	0.307804	0.228873	0.414743	0.841318	0.780704	0.305609	0.172038	0.471602	0.717039	0.508832	0.370053	0.251369	0.173081	0.230788	0.510747	0.577772	0.180759	0.249454	0.677832	0.737733	0.259193	0.234101	0.414217	0.6737	0.366255	0.136023	0.563912	0.629511	0.170763	0.126423	0.397961	0.296807	0.298122	0.359777	0.233604	0.363981	0.643648	0.325325	0.200219	0.299409	0.235852	0.291786	0.361444	0.0935447	0.214061	0.224936
43.3606	22.6235	1.04828	0.157799	0.178772	0.189925	0.262718	0.269745	0.21172	0.513487	0.499033	0.421463	0.700501	0.67738	0.461638	0.539745	0.410865	0.944521	1.0778	0.66706	0.903516	0.315654	0.59017	0.939171	0.910035	0.198438	0.629459	0.673974	0.470513	0.144913	0.418418	0.342764	0.0853797	0.347571	0.210361	0.116701	0.687384	1.22376	0.644493	0.0725731	0.322999	0.472947	0.382666	0.167672	0.347718	0.301775	0.122559	0.345348	0.405346	0.869429
67.934	33.9796	0.364428	0.916192	0.672486	0.241314	0.507408	0.589783	0.340902	0.373681	0.305193	0.669	0.603515	0.292944	0.468913	0.214944	0.622715	1.03252	2.04181	1.67492	0.716349	0.44615	0.796715	0.509378	0.381739	0.213807	0.405194	0.376285	0.282221	0.658963	0.49894	0.373741	0.658401	0.35277	1.00432	0.94801	0.525757	0.655158	0.317717	0.206387	0.743697	0.782254	0.0340063	0.274331	0.294041	0.425757	0.177012	0.482148	0.649501	0.0862329
34.5879	17.0817	0.323996	0.245621	0.352816	0.225582	0.205683	0.533895	0.487687	0.249493	0.624265	0.277264	0.271634	0.982979	1.04355	0.464502	0.507357	0.457284	0.915492	0.910286	0.519864	0.149805	0.424303	0.252478	0.309217	0.423829	0.614158	0.834012	0.356608	0.35082	0.585834	0.63703	0.44056	0.249057	0.200425	0.27904	0.49722	1.00029	1.02768	0.669313	0.221647	0.281314	0.353611	0.310102	0.819633	0.617855	0.433538	0.439657	0.319993	0.0254397
30.1023	14.9538	0.610141	0.248842	0.522106	0.295112	0.772583	1.10686	0.55128	0.189905	0.421306	0.705361	0.377285	0.295019	0.419347	0.187163	0.689624	0.398496	0.602843	0.83228	0.411072	0.441702	0.667936	0.4111	0.230321	0.55736	0.505077	0.365176	0.318664	0.339534	0.310984	0.431042	0.393155	0.262629	0.368572	0.275225	0.715569	1.35981	0.87715	0.220856	0.183414	0.377837	0.534224	0.778086	0.404811	0.202705	0.118577	0.0860203	0.30846	0.591849
25.5733	12.8327	0.0726195	0.288902	0.399914	0.33674	0.219327	0.250707	0.250651	0.160829	0.0666165	0.373627	0.604844	0.327676	0.348049	0.243062	0.0941067	0.272676	0.996893	0.830337	0.233101	0.501235	0.243788	0.0598849	0.26121	0.348566	0.309126	0.292306	0.15051	0.152508	0.126031	0.440326	0.531674	0.528154	0.250523	0.23915	0.44076	0.552657	0.265283	0.23737	0.344163	0.230949	0.124263	0.324644	0.336754	0.222682	0.220754	0.341755	0.495949	0.723804
55.317	28.0153	0.820661	0.353079	0.244496	0.466751	0.563726	0.440132	0.300391	0.0590175	0.139991	0.407145	0.287999	0.104455	0.114762	0.466238	0.269309	0.398528	0.757854	0.971514	0.469781	0.240126	0.260966	0.45781	0.346271	0.468647	0.342903	0.456812	0.50787	0.307025	0.247154	0.330045	0.302124	0.330669	0.449928	0.206696	0.228947	0.259369	0.354159	0.373805	0.410278	0.178553	0.301331	0.384809	0.559133	0.54262	0.351907	0.21569	0.0963471	0.0735842
28.249	14.3517	0.66471	0.376129	0.427649	0.623016	0.265071	0.426346	0.845866	0.552587	0.161112	0.34287	0.44804	0.127631	0.557116	0.311528	0.368714	0.726644	0.782278	0.293798	0.363182	0.439304	0.666642	0.621914	0.129758	0.225572	0.267979	0.592142	0.331153	0.184537	0.231403	0.418946	0.340795	0.705166	0.426163	0.228376	0.141406	0.436119	0.186853	0.322032	0.54447	0.614013	0.367039	0.259972	0.334209	0.29044	0.110197	0.227992	0.649871	0.539546
45.4222	22.9968	0.607346	0.335232	0.225359	0.560232	0.23315	0.658063	0.147209	0.628958	0.874678	0.705022	0.614894	0.627173	0.35646	0.20039	0.358266	1.03732	2.16827	1.41217	0.375533	0.640441	0.192517	0.463582	0.278283	0.0473762	0.217074	0.383052	0.429618	0.603986	0.738231	0.477491	0.876854	0.964239	0.908985	0.832462	0.400788	0.318058	0.90283	1.06414	0.834823	0.977718	0.270065	0.413463	0.479401	0.151903	0.608403	0.615431	0.695552	0.620034
28.0175	14.0796	0.601429	0.315389	0.221768	0.223534	0.175934	0.125962	0.308125	0.318362	0.174836	0.363367	0.38409	0.0669999	0.729039	0.898031	0.459137	0.255102	0.361285	0.278516	0.289389	0.375011	0.23666	0.0754199	0.280409	0.699754	0.298416	0.45236	0.242018	0.436284	0.360823	0.194543	0.151299	0.0699967	0.131433	0.41148	0.56632	0.207368	0.1477	0.346187	0.181665	0.167763	0.331947	0.484713	0.505613	0.562304	0.555022	0.788413	1.00405	0.789289
20.8097	10.5939	0.614919	0.640417	0.595708	0.220846	0.368961	0.373944	0.613162	0.437963	0.513292	0.320146	0.20718	0.207758	0.363452	0.156199	0.201729	0.571378	1.09143	0.557989	0.0779046	0.289684	0.28784	0.521145	0.515018	0.377731	0.313339	0.409122	0.269453	0.714133	0.290873	0.262323	0.0432716	0.269538	0.402844	0.575725	0.255673	0.345143	0.470316	0.581501	0.0737135	0.182728	0.159174	0.227603	0.237982	0.415453	0.404698	0.320808	0.355109	0.547299
30.1215	15.1115	0.388847	0.125014	0.595012	0.630757	0.355653	0.155028	0.150982	0.221165	0.620232	0.601129	0.23765	0.143792	0.449256	0.62237	0.140831	0.191302	0.632341	0.424397	0.309162	0.233037	0.167263	0.168378	0.29177	0.201617	0.239542	0.237281	0.0917241	0.21543	0.159962	0.294722	0.567622	0.254478	0.548433	0.70613	0.398223	0.211284	0.33283	0.472029	0.308562	0.240976	0.364736	0.483374	0.353738	0.419859	0.769188	0.376861	0.492413	0.415936
26.0217	12.567	0.865874	0.603888	0.424886	0.279208	0.213201	0.154582	0.180494	0.339715	0.0502167	0.286877	0.201986	0.428075	0.424041	0.337937	0.416447	0.55	0.557076	0.260233	0.338643	0.394022	0.181028	0.502596	0.526533	0.542614	0.522919	0.29418	0.156957	0.333995	0.126967	0.458568	0.229828	0.800253	0.533611	0.144048	0.0801253	0.305461	0.491872	0.58041	0.96711	0.617806	0.381412	0.280905	0.270725	0.833471	0.970686	0.391818	0.369219	0.440267
40.772	20.4981	0.17067	0.0832446	0.187004	0.295312	0.21933	0.216207	0.567663	0.454156	0.12059	0.405427	0.482019	0.275792	0.290607	0.288514	0.228588	0.233065	0.853511	0.6781	0.0933628	0.268734	0.168937	0.225119	0.116898	0.254228	0.411419	0.348969	0.326598	0.28524	0.182234	0.214219	0.21538	0.34337	0.227896	0.0914619	0.215799	0.171298	0.258662	0.38438	0.417821	0.296131	0.246472	0.179094	0.208325	0.228645	0.0730413	0.0665798	0.161348	0.266911
27.7243	14.2619	0.871964	0.625267	0.305836	0.445756	0.316984	0.687318	0.852635	0.50768	0.550948	0.252008	0.186371	0.518011	0.653191	0.40438	0.638957	0.372283	1.4742	1.00526	0.163134	0.405656	0.566629	0.603027	0.710944	0.777211	0.840031	0.611836	0.110069	0.23311	0.448922	0.492542	0.253187	0.291874	0.438397	0.496749	0.299839	0.123339	0.443235	1.00665	0.902951	0.248766	0.0590182	0.207635	0.0488635	0.390128	0.695576	0.92221	0.685275	0.220841
32.8333	16.6597	0.342436	0.26396	0.291825	0.142285	0.605723	0.718436	0.248194	0.20389	0.336113	0.249788	0.606152	0.821051	0.591315	0.181235	0.566572	0.55981	1.52104	1.3359	0.371293	0.442717	0.307759	0.453494	0.459335	0.235979	0.131776	0.161177	0.519434	0.531511	0.519754	0.420378	0.209852	0.751027	0.620044	0.571126	0.530172	0.329731	0.38166	0.726722	0.843434	0.751956	0.924667	0.948579	0.156668	0.349328	0.406739	0.554108	0.549124	0.338307
35.2057	18.4664	1.39928	0.82914	0.271424	0.494519	0.425037	0.351945	0.446054	0.441504	0.698552	0.640829	0.385813	0.466444	0.706137	0.631594	0.558067	0.574404	1.66477	1.23851	0.450411	0.603835	0.323042	0.138282	0.491975	0.69531	0.298768	0.922246	0.837092	0.959322	0.810518	0.179391	0.235989	0.333633	0.175394	0.326876	0.577453	0.302054	0.299764	0.57275	0.530402	0.316659	0.435606	0.518379	0.772719	0.401046	0.398778	0.0803201	0.568736	0.773356
25.55	12.8784	0.266798	0.691353	0.665419	0.321208	0.462022	0.405761	0.229444	0.570087	0.712647	0.247151	0.0925174	0.362417	0.693299	0.877708	0.828939	0.364074	0.441475	0.825768	0.679659	0.623483	0.204994	0.12672	0.30807	0.238435	0.841627	1.19854	0.52421	0.157368	0.678538	0.856634	0.459431	0.298111	0.281033	0.382642	0.713519	0.701754	0.59716	0.333259	0.154539	0.581794	0.685472	0.405257	0.396965	0.421324	0.377017	0.700021	0.888577	0.243119
39.1155	19.4494	0.542087	0.400865	0.460809	0.372675	0.275388	0.455936	0.285558	0.247412	0.152951	0.156439	0.240053	0.384039	0.213621	0.234653	0.492692	0.269076	1.13473	1.4039	0.68019	0.267588	0.518843	0.153302	0.561349	0.210706	0.177327	0.233613	0.227872	0.278356	0.118402	0.399165	0.599973	0.305951	0.420354	0.474692	0.771505	0.350736	0.343719	0.187797	0.217523	0.327746	0.139797	0.2483	0.867835	0.9357	0.503078	0.541288	0.579417	0.733329
33.254	16.6293	0.057594	0.12334	0.272132	0.39934	0.11083	0.118033	0.199154	0.338205	0.207694	0.257363	0.31519	0.210829	0.201734	0.332034	0.442044	0.481234	1.15281	0.798565	0.281589	0.182981	0.194131	0.190553	0.403625	0.167968	0.235932	0.275068	0.0791013	0.338809	0.156042	0.290885	0.241475	0.0397425	0.0623717	0.163273	0.237997	0.151236	0.19367	0.153084	0.254176	0.326091	0.278316	0.154641	0.105287	0.0799779	0.24899	0.227956	0.136476	0.159293
69.5098	34.5142	0.23796	0.47403	0.437043	0.330494	0.800531	0.688224	0.421956	0.352675	0.416723	0.3412	0.397038	0.479805	0.571668	0.316115	0.364786	0.665892	2.38952	1.54364	0.21876	0.121119	0.501373	1.06303	0.853796	0.516006	0.314934	0.448807	0.426536	0.160163	0.205307	0.247266	0.207347	0.200227	0.436186	0.330181	0.282444	0.745775	0.502692	0.188262	0.260734	0.67371	0.791596	0.662727	0.388311	0.374971	0.384163	0.246424	0.177332	0.404898
34.2704	17.2571	0.34329	0.0950797	0.130199	0.314271	0.364287	0.480143	0.440647	0.580092	0.464432	0.345263	0.363193	0.211383	0.179387	0.379304	0.223095	1.0576	1.45233	0.734647	0.885919	0.507637	0.213171	0.0852888	0.402557	0.483243	0.430937	0.446103	0.342409	0.305544	0.20672	0.36521	0.406377	0.404064	0.291641	0.253461	0.527203	0.812802	0.674584	0.506742	0.571304	0.604757	0.502526	0.620257	0.497224	0.437969	0.331906	0.12952	0.355283	0.361846
32.0448	16.2136	0.610062	0.633527	0.35056	0.387428	0.438979	0.501292	0.351906	0.0493589	0.419273	0.439522	0.398533	0.619235	0.20464	0.47835	0.518721	0.263457	0.684916	0.293464	0.397128	0.380532	0.101708	0.369525	0.444281	0.189555	0.498243	0.110886	0.386993	0.37061	0.284811	0.296551	0.455641	0.859616	0.858318	0.651818	0.390265	0.085157	0.289459	0.56148	0.409221	0.306214	0.290559	0.13106	0.390779	0.456353	0.651312	0.795107	0.381381	0.583933
62.8386	32.2678	2.01576	1.09745	0.878715	1.08378	1.34388	0.86871	0.379037	0.618046	0.516704	1.10803	1.0161	0.747138	0.696554	0.792581	0.97535	1.45589	2.72539	2.08162	0.521352	0.46207	0.738969	0.73534	0.92135	0.700658	0.379699	0.458765	0.5469	0.955677	1.07839	0.622524	0.423809	0.426467	1.18139	0.92803	0.362268	0.698717	0.91534	1.08141	0.336297	0.45495	0.648087	1.69579	1.53816	0.986119	0.350876	0.624134	0.486464	0.438087
33.7029	16.9367	0.341218	0.434403	0.352485	0.437545	0.403076	0.149814	0.17659	0.273426	0.182519	0.121891	0.435814	0.435286	0.171551	0.0798728	0.124937	0.267978	1.14382	1.27214	0.546981	0.129986	0.0803073	0.245279	0.307489	0.0872366	0.18967	0.439715	0.295052	0.00738565	0.138881	0.134015	0.38179	0.202478	0.267232	0.375496	0.0753303	0.275997	0.262269	0.259349	0.38621	0.326453	0.179855	0.310771	0.244998	0.0113515	0.112652	0.242283	0.382928	0.411143
34.7301	17.2201	0.259016	0.093107	0.181108	0.103516	0.199134	0.402133	0.424931	0.214276	0.0227356	0.297354	0.391694	0.330705	0.0627789	0.180328	0.432797	0.753836	0.523815	0.450217	0.311097	0.292975	0.290522	0.464647	0.388861	0.497684	0.409741	0.491002	0.613824	0.237237	0.689805	0.806263	0.408134	0.373535	0.381122	0.358426	0.423311	0.324526	0.199149	0.334967	0.291412	0.329762	0.277513	0.673667	0.121716	0.403609	0.622027	0.477775	0.778954	0.636818
47.305	23.8851	0.692689	0.500942	0.0385254	0.413614	0.569303	0.252088	0.276416	0.321527	0.528102	0.573863	0.332027	0.0975859	0.195333	0.98953	1.42216	0.729959	1.39378	1.13717	0.190326	0.154069	0.660632	0.78835	0.282491	0.220039	0.447	0.387787	0.314746	0.249336	0.623057	0.95894	0.771433	0.468963	0.0886336	0.374251	0.421453	0.2056	0.443734	0.646937	0.435564	0.1149	0.152827	0.114773	0.271901	0.20481	0.466037	0.448388	0.328192	0.442475
55.852	26.9507	1.06876	0.641765	0.879204	0.610481	0.661607	0.170533	0.0398622	0.308161	0.434439	0.680543	0.150503	0.70336	0.872589	0.848212	0.906891	0.697801	0.549878	0.766412	0.795533	1.27469	0.927853	0.583034	0.108703	0.517899	1.07827	0.939887	0.116312	0.726989	0.657655	0.298585	0.17971	0.556716	1.09058	1.18565	0.963254	0.854444	0.265282	0.985457	1.20491	1.0289	0.473992	0.350919	0.621621	1.76432	1.85035	0.560608	0.672076	0.940418
31.6036	15.4525	0.239518	0.273596	0.277277	0.655021	0.692083	0.642368	0.201968	0.217307	0.85329	0.808343	0.530855	0.597562	0.126386	0.700482	0.612256	0.900162	2.00265	1.21629	0.568752	0.210004	0.276508	0.472002	0.718765	0.407145	0.489137	0.332277	0.475197	0.69057	0.453345	0.144625	0.186068	0.353951	0.270481	0.160464	0.863601	0.863518	0.44635	0.701895	0.768648	0.563944	0.179301	0.209773	0.418497	0.471401	0.226842	0.396897	0.189051	0.215977
33.098	16.4206	0.215283	0.143262	0.230023	0.533194	0.390184	0.203296	0.492467	0.602527	0.419466	0.414226	0.23422	0.199045	0.210683	0.360525	0.527342	0.297978	0.971189	0.961008	0.248348	0.341886	0.591892	0.540786	0.345073	0.0852304	0.210004	0.154749	0.180863	0.32713	0.495935	0.473239	0.317337	0.226771	0.497491	0.547148	0.386406	0.521017	0.311278	0.298013	0.450754	0.352124	0.217187	0.245388	0.205732	0.223369	0.280245	0.332408	0.374568	0.278269
43.671	22.1862	1.14031	0.762729	0.59071	0.706265	0.895645	0.747039	0.649957	0.216156	0.359904	0.871277	0.721191	0.481648	0.748448	0.889145	0.743489	1.13339	2.12931	1.96794	1.14144	0.83822	0.566371	0.689606	0.460662	0.246437	0.529207	0.12471	1.0083	1.44941	0.754019	0.361418	0.313511	1.05238	1.05326	0.506796	0.115679	0.345563	0.188052	0.496057	1.32697	1.03114	0.417814	0.542079	0.367533	0.835825	0.791093	0.534602	0.822324	0.061001
50.2449	26.252	1.27321	0.511272	1.30478	1.36125	1.34545	1.45468	0.544621	0.645412	1.25801	1.35354	0.797702	0.956004	0.656184	0.303237	0.269409	0.272913	0.599535	0.634345	0.717421	0.465765	0.607657	0.714241	0.352893	0.17044	0.984161	1.18877	0.50902	0.434451	0.976575	0.285836	0.727057	0.544006	0.267755	0.542417	0.175616	0.303863	0.220033	0.834097	1.06597	0.279684	0.358832	0.260803	0.171526	0.356772	0.317537	0.144221	0.563042	0.74057
33.5322	17.1298	0.577141	0.349365	0.167704	0.158145	0.135728	0.19308	0.100471	0.149264	0.236592	0.244459	0.277719	0.437482	0.332894	0.184744	0.247343	0.328386	1.04592	0.804616	0.197759	0.15928	0.282389	0.347914	0.43878	0.491727	0.520811	0.482505	0.37278	0.391018	0.352481	0.183077	0.413743	0.502139	0.152174	0.189662	0.321975	0.303715	0.16451	0.416309	0.183881	0.519903	0.501962	0.438459	0.281719	0.3596	0.447734	0.208099	0.21813	0.334613
67.8651	34.8147	0.878781	0.775251	1.26036	0.926885	0.519966	0.167142	0.393325	0.438166	0.218852	0.737671	0.875397	1.04041	0.691054	0.525947	0.477066	1.00877	2.79185	2.00788	0.653168	0.533674	0.751071	0.714829	0.791177	0.367583	0.534858	0.0419923	0.518798	0.12127	1.08384	1.12864	0.755067	0.742445	1.01142	1.23554	1.48224	1.33438	1.1758	1.42723	1.07213	0.344224	0.550539	0.662461	0.469634	0.383714	0.455951	0.288935	0.513257	0.462171
12.5901	6.19143	0.29384	0.0127007	0.259101	0.254312	0.380595	0.180734	0.275031	0.251438	0.230712	0.182646	0.146813	0.0652592	0.151977	0.17128	0.154062	0.544721	0.81584	0.623765	0.263227	0.340408	0.546193	0.38319	0.099752	0.15874	0.58483	0.339264	0.0710927	0.168685	0.192336	0.16184	0.224619	0.53716	0.352225	0.235183	0.323217	0.188612	0.135603	0.0698793	0.168064	0.242956	0.152919	0.156796	0.103187	0.318805	0.512889	0.535613	0.49472	0.26177
24.9417	12.1634	0.573659	0.251768	0.275121	0.506568	0.421189	0.362122	0.563835	0.285955	0.278121	0.116648	0.486741	0.497602	0.415355	0.162837	0.352897	0.204596	1.05195	0.904941	0.581843	0.312691	0.266413	0.236443	0.217421	0.192531	0.234208	0.252096	0.0348303	0.105053	0.251519	0.199729	0.294439	0.529997	0.645787	0.416093	0.852611	0.48685	0.238792	0.407901	0.556483	0.181531	0.342503	0.418866	0.797455	0.604269	0.0651626	0.178516	0.187778	0.23182
29.8593	14.6107	0.47813	0.360543	0.453542	0.592329	0.717397	0.418407	0.220663	0.215658	0.403589	0.250257	0.163851	0.334927	0.464718	0.22853	0.521268	0.636315	1.49381	0.792959	0.576406	0.354601	0.205602	0.430746	0.70223	0.400718	0.315168	0.383352	0.468004	0.562633	0.361674	0.251954	0.123858	0.301915	0.33563	0.23129	0.505983	0.503935	0.525159	0.462763	0.204033	0.449676	0.0882171	0.249127	0.222856	0.618474	0.652119	0.696041	0.276884	0.470193
12.3955	6.18541	0.0416094	0.061969	0.13344	0.180062	0.343568	0.493191	0.292759	0.0744475	0.1306	0.225985	0.0609167	0.100478	0.339684	0.182443	0.176872	0.318623	0.51978	0.391013	0.250722	0.392653	0.340375	0.257741	0.383558	0.456958	0.373863	0.298189	0.148578	0.028784	0.083171	0.0562216	0.104	0.326227	0.224983	0.0343065	0.0556166	0.170258	0.189848	0.503775	0.467364	0.166376	0.138062	0.159891	0.397148	0.359117	0.0743826	0.205715	0.109467	0.269233
53.455	27.1783	0.2849	0.562694	0.31867	0.423325	0.568972	0.577964	0.717396	0.579091	0.324491	0.179825	0.733783	0.663051	0.392034	0.585258	0.645578	0.663394	2.16414	2.00985	0.789461	0.425424	0.141864	0.096916	0.287848	0.46198	0.243298	0.682433	0.88061	0.454191	0.34538	0.344133	0.212679	0.458495	0.211973	0.208076	0.285184	0.0480559	0.220485	0.298689	0.30066	0.604503	0.138297	0.363531	0.325873	0.578016	0.444067	0.338077	0.591617	0.352084
46.8838	23.9069	0.552827	0.464213	0.65284	0.377143	0.352582	0.462172	0.534121	0.448602	0.186754	0.178962	0.114462	0.248767	0.401167	0.328252	0.377766	0.808116	1.90522	1.38617	0.243334	0.0878907	0.214032	0.451512	0.550738	0.258016	0.193036	0.252014	0.145146	0.157939	0.435562	0.312525	0.281316	0.256784	0.41323	0.472468	0.145853	0.130539	0.341812	0.551043	0.410581	0.374835	0.48834	0.21985	0.360068	0.475308	0.263764	0.291115	0.313074	0.270147
22.7113	11.482	0.433034	0.191767	0.248602	0.433523	0.562994	0.488361	0.473622	0.422138	0.612244	0.76619	0.629461	0.665413	0.1059	0.727109	0.768622	0.471584	0.256996	0.425625	0.842192	0.469946	0.176796	0.25162	0.555	0.702253	0.951632	0.486587	0.200457	0.254737	0.737902	0.396488	0.0776525	0.261196	0.445444	0.592001	0.263857	0.222914	0.258971	0.45703	0.713381	0.63873	0.47835	0.750189	0.905087	0.70059	0.394088	0.34329	0.730227	0.662428
88.3952	44.8111	0.656069	0.221562	0.479791	0.478125	0.268716	0.764305	0.618263	0.740461	0.848524	0.782681	0.259661	0.439055	0.406454	0.354489	0.270185	1.06973	3.32149	2.93574	1.02776	0.636416	0.505072	0.562853	0.652785	0.398697	0.343018	0.455122	0.548399	0.601425	0.68636	0.466188	0.401099	0.91983	1.11011	0.526164	0.512703	0.458678	0.250806	0.49274	0.811115	0.588531	0.0416057	0.177752	0.433243	0.336918	0.763656	0.455409	0.866764	0.707041
56.4172	27.9544	0.566341	0.848173	1.05409	0.926261	1.02235	0.811729	1.452	1.35024	0.389254	0.421235	0.164424	0.522169	0.606681	0.48092	0.594104	0.248386	1.87509	1.75033	0.371834	0.325846	0.133982	0.504955	0.411734	0.37794	0.617252	0.555184	0.680022	0.222315	0.144802	0.497697	0.254835	0.922368	0.593805	1.09901	0.954141	0.977524	1.15656	0.706665	0.548268	0.406879	0.720977	0.627976	0.629069	0.28946	0.252295	0.588586	0.616138	0.832523
17.6085	8.90152	0.880541	1.04128	0.650786	0.244451	0.151656	0.231953	0.584768	0.30257	0.345662	0.516125	0.656695	0.233314	0.376311	0.303078	0.544113	0.834177	0.255127	0.288227	0.122753	0.339022	0.193971	0.141378	0.110504	0.324429	0.322126	0.0646935	0.118797	0.624344	0.544783	0.568486	0.501313	0.346278	0.231521	0.402773	0.296326	0.241023	0.518626	0.438715	0.33823	0.435812	0.364049	0.307472	0.287261	0.475187	0.499987	0.303829	0.413373	0.671189
38.6515	19.3026	0.181581	0.280697	0.266745	0.184541	0.288277	0.16122	0.188985	0.361697	0.18728	0.0844642	0.211838	0.385494	0.368769	0.374821	0.365263	0.109839	0.809731	0.612243	0.224198	0.221821	0.226636	0.442063	0.456513	0.210165	0.29122	0.242681	0.126106	0.239428	0.443034	0.287944	0.250689	0.284505	0.66547	0.495194	0.408267	0.574431	0.37937	0.0645404	0.286423	0.312852	0.165782	0.204127	0.220021	0.213281	0.292513	0.405947	0.341212	0.145822
33.6705	16.8449	0.142251	0.098372	0.512833	0.747447	0.598891	0.185637	0.271398	0.374544	0.429933	0.418878	0.475144	0.265084	0.499075	0.960023	0.711527	0.659112	0.831631	0.480436	0.18825	0.240396	0.0243341	0.472001	0.649069	0.644249	0.61771	0.580109	0.7473	0.617514	0.63048	0.319198	0.383921	0.522862	0.446224	0.239295	0.39957	0.58426	0.409632	0.123254	0.265715	0.847758	0.749435	0.124732	0.463681	0.701581	0.346964	0.186914	0.212771	0.363362
34.3615	16.9843	0.710599	0.436927	1.42045	0.673381	0.35579	0.188092	0.0735454	0.391444	0.447199	0.183294	0.0985193	0.311347	0.516928	0.380673	0.519079	0.880242	1.18819	0.834342	0.330003	0.464377	0.29744	0.0562772	0.348619	0.235436	0.107237	0.333607	0.28496	0.136969	0.109523	0.188596	0.2739	0.308735	0.375922	0.84703	0.412817	0.589438	0.770789	0.235316	0.209036	0.399251	0.544989	0.127389	0.266856	0.312702	0.603868	0.177901	0.331316	0.565674
73.2176	36.6137	0.236934	0.590575	1.12953	0.789928	0.253119	0.391198	0.181465	0.289308	0.470786	0.814152	0.85418	0.826451	0.641063	0.91334	0.729846	1.19294	2.23381	1.27309	0.279298	0.523463	0.600735	0.0823806	0.70373	1.29287	1.53943	0.635996	0.417994	0.586004	0.288117	0.0224404	0.439172	0.062336	0.533096	0.483545	0.241134	0.332379	0.577396	0.303443	0.0977252	0.896073	1.49847	1.24032	0.989825	0.984638	0.438271	0.379462	0.402249	0.260627
34.2278	16.9645	0.493127	0.353172	0.064679	0.298664	0.310271	0.172576	0.672467	0.628075	0.275571	0.184014	0.129009	0.393943	0.621765	0.130053	0.360155	0.139001	0.572128	0.879877	0.164056	0.590557	0.648618	0.573283	0.558006	0.356527	0.253741	0.0446991	0.114652	0.438523	0.663812	0.347722	0.244567	0.296597	0.158183	0.121249	0.369843	0.413086	0.380386	0.0580849	0.168035	0.457284	0.845185	0.460722	0.471137	0.642818	0.553166	0.598913	0.724413	0.66406
43.6364	21.3099	0.675419	0.252355	0.518352	0.95877	0.646162	0.266549	0.202855	0.432146	0.342219	0.27785	0.547604	0.623047	0.21748	0.481952	0.795819	0.94858	1.20191	0.786913	0.226967	0.272679	0.446643	0.420544	1.02866	1.02153	0.533062	0.398442	0.380468	0.182754	0.653912	0.691473	0.699172	0.773879	0.731386	0.358295	0.582564	1.08204	0.941799	0.205674	0.805091	0.443589	0.457881	0.500985	0.117112	0.50776	0.113424	0.302633	0.168017	0.531904
18.8074	9.53903	0.29785	0.249106	0.345101	0.1225	0.214771	0.207052	0.587408	0.27303	0.131774	0.507093	0.712359	0.338074	0.0953677	0.383196	0.455669	0.0755343	0.530055	0.433564	0.25001	0.256827	0.324518	0.282197	0.15797	0.163294	0.154879	0.0708077	0.419241	0.314628	0.413661	0.66251	0.719119	0.571295	0.372097	0.35955	0.0186174	0.431209	0.419323	0.289578	0.221223	0.309379	0.17025	0.290582	0.160827	0.0287197	0.0776936	0.197589	0.266057	0.263661
69.2377	34.3079	0.335273	0.217979	0.463069	0.224912	0.566335	0.866233	1.02809	1.0809	1.02706	0.630023	0.374326	0.522018	0.764478	0.291576	0.472376	0.400147	2.16656	1.83821	0.508663	0.594892	0.783564	0.79562	0.227295	0.647599	0.486521	0.570396	0.378504	0.215196	0.242801	0.414831	0.667475	0.570755	0.53391	0.613707	0.29228	0.225034	0.200103	0.028519	0.281746	0.118191	0.828519	1.14905	0.84858	0.229527	0.535512	0.685383	0.260033	0.301074
28.7286	14.3627	0.284409	0.155802	0.231991	0.301767	0.480242	0.682902	0.386806	0.18917	0.236312	0.600611	0.621339	0.391569	0.335228	0.34461	0.225416	0.443651	1.62321	1.33741	0.496199	0.272342	0.208139	0.458336	0.397254	0.293176	0.39691	0.0560857	0.365315	0.180776	0.469213	0.714507	0.924253	0.75491	0.537996	0.384863	0.587504	0.44496	0.24118	0.379391	0.22259	0.30469	0.270129	0.801565	0.589565	0.530551	0.818788	0.600594	0.190293	0.157246
61.0857	30.7468	0.320125	0.230215	0.055473	0.224794	0.290002	0.280318	0.234116	0.325967	0.284617	0.189012	0.244924	0.20679	0.244018	0.314713	0.461495	0.55665	1.62045	1.3895	0.527498	0.421076	0.231649	0.133709	0.0386645	0.0666127	0.25137	0.290329	0.242253	0.0924639	0.193834	0.0750109	0.290316	0.327394	0.331512	0.214995	0.248011	0.127917	0.331417	0.421095	0.238875	0.161106	0.215523	0.109139	0.11281	0.211118	0.0542593	0.226104	0.396502	0.349585
66.6531	33.2801	0.312012	0.205564	0.121593	0.249873	0.359895	0.265826	0.110161	0.0320856	0.0278641	0.0313194	0.119802	0.162926	0.12255	0.18467	0.63909	0.229261	1.78376	1.48542	0.526355	0.310028	0.199838	0.460747	0.646705	0.303917	0.159929	0.0594272	0.147301	0.100187	0.356085	0.602125	0.346497	0.0463634	0.211223	0.230288	0.0394169	0.239302	0.756464	0.629188	0.335327	0.213669	0.328563	0.479873	0.168896	0.0735126	0.0611769	0.113791	0.321077	0.489064
35.3097	17.7402	0.906139	0.849532	0.639824	0.199231	0.305389	0.237228	0.22177	0.672836	0.787328	0.501213	0.157557	0.104005	0.0717901	0.0710938	0.169353	0.730156	1.61292	1.26401	0.510932	0.0342822	0.331755	0.181686	0.182822	0.246075	0.13719	0.281634	0.585558	0.671833	0.520189	0.319517	0.422646	0.369094	0.413607	0.403866	0.390948	0.236577	0.345174	0.788615	0.457673	0.235804	0.325684	0.141323	0.25677	0.276714	0.0781501	0.185257	0.206885	0.385528
42.8242	21.5165	0.098555	0.033125	0.599461	0.514247	0.434876	0.289175	0.163043	0.22457	0.389971	0.172513	0.361146	0.455341	0.516271	0.260845	0.631443	0.4686	0.893651	0.882182	0.435279	0.652209	0.507678	0.808695	0.310762	0.447171	0.797686	0.465618	0.402563	0.200361	0.192832	0.17149	0.292801	0.561222	0.345774	0.338243	0.424609	0.157477	0.121403	0.363742	0.637024	0.152883	0.548826	0.771887	1.04764	0.85287	0.551459	0.491549	0.305793	0.305397
51.1564	25.7359	0.638378	0.246729	0.0605763	0.529071	0.678466	0.548216	0.275204	0.0513667	0.365634	0.351876	0.226809	0.420812	0.487483	0.478813	0.122496	0.263224	0.703955	0.546073	0.287559	0.640831	0.351796	0.480649	0.774567	0.487431	0.151253	0.320083	0.341006	0.315649	0.205442	0.174512	0.155797	0.102203	0.395107	0.430822	0.175796	0.284023	0.549866	0.678071	0.598807	0.210602	0.226541	0.372371	0.108254	0.486481	0.357015	0.373979	0.478323	0.309153
36.8358	18.7559	0.716222	0.39823	0.686739	1.35874	1.25038	0.983266	0.436345	0.293975	0.306541	0.244039	0.440572	0.256766	0.164015	0.732851	0.65675	0.722069	1.34987	1.35906	0.786658	0.494236	0.545702	0.491072	0.208837	0.468321	0.489576	0.257878	0.252663	0.72437	0.854504	0.885254	0.845899	0.398391	0.552408	0.708481	0.628939	0.415576	0.460045	0.194822	0.545412	0.459282	0.242319	0.552586	0.556538	0.621243	0.398328	0.205822	0.389002	0.036838
15.2827	7.66142	0.335841	0.221309	0.536226	0.442017	0.193108	0.459088	0.503987	0.240231	0.263129	0.655293	0.520552	0.0969905	0.363463	0.19987	0.482947	0.314625	0.786101	0.588321	0.173557	0.150966	0.142463	0.192662	0.20015	0.379088	0.470242	0.187047	0.273931	0.177652	0.25059	0.230348	0.133359	0.24947	0.110399	0.133167	0.155254	0.258247	0.240037	0.0678983	0.162677	0.0496767	0.242	0.264007	0.522766	0.488912	0.591945	0.702563	0.144894	0.106894
49.959	24.5729	0.855216	0.286253	0.45966	0.663787	0.690749	0.508968	0.307244	0.548795	0.0459447	0.432494	0.5717	0.823433	0.934877	0.895893	0.749932	0.960009	1.64454	0.707196	1.07303	1.09554	1.24269	0.571223	0.949209	0.485524	0.541384	0.27943	0.408226	0.313919	0.418886	0.898033	0.907705	0.771686	0.382584	0.816499	1.07959	0.799681	0.459474	0.407094	1.03579	1.10017	0.710839	0.4998	0.788283	0.712515	1.04259	0.484601	0.801865	1.42789
23.4406	11.7392	0.278852	0.352732	0.287268	0.658237	0.609028	0.442435	0.240532	0.0223206	0.11539	0.094067	0.201078	0.0980363	0.236005	0.291135	0.179354	0.496021	1.2128	0.611009	0.513323	0.236145	0.353442	0.225771	0.0861061	0.0874429	0.137128	0.271628	0.182099	0.264642	0.345036	0.295376	0.144878	0.11813	0.242874	0.336923	0.106133	0.211973	0.555919	0.539882	0.109079	0.106101	0.0888785	0.215385	0.436082	0.498055	0.272224	0.0694439	0.194209	0.0999829
33.5646	16.7216	0.402091	0.703939	0.532815	0.237724	0.334733	0.334709	0.620076	0.448846	0.212346	0.215875	0.487623	0.410667	0.350007	0.103283	0.419445	0.795733	1.45303	1.26713	0.0681244	0.458387	0.516792	0.652913	0.304487	0.375988	0.802107	0.501295	0.717454	0.910331	0.788211	0.683411	0.4424	0.0352955	0.543523	0.804826	0.560837	0.723613	0.869549	0.3361	0.306475	0.234287	0.429211	0.542418	1.01273	1.11459	0.864118	0.265289	0.598536	0.635814
17.1482	8.76426	0.488754	0.420595	0.196225	0.0130191	0.154789	0.0930821	0.162222	0.0688018	0.216325	0.243694	0.359647	0.155796	0.273199	0.156704	0.423309	0.38116	0.582875	0.277471	0.271021	0.351988	0.0352621	0.239917	0.112005	0.36029	0.268753	0.160437	0.159683	0.293906	0.145783	0.201492	0.402228	0.238929	0.129656	0.281141	0.220905	0.235318	0.755844	0.66524	0.179911	0.197319	0.411468	0.562611	0.266753	0.109998	0.228263	0.526162	0.395674	0.423458
25.6581	12.8117	0.212752	0.329721	0.106566	0.0907387	0.0452218	0.182608	0.012611	0.186684	0.269743	0.39131	0.18978	0.246901	0.292893	0.215868	0.330453	0.765381	1.13937	0.598406	0.356667	0.220126	0.0901723	0.434451	0.24899	0.177311	0.0946105	0.46534	0.582889	0.469825	0.17505	0.132386	0.272378	0.0929482	0.307029	0.42034	0.550191	0.567786	0.218305	0.404228	0.582093	0.424688	0.0663118	0.171336	0.485273	0.19363	0.441487	0.676064	0.692058	0.38604
32.0591	15.9245	0.2376	0.359585	0.302293	0.0199437	0.397518	0.458194	0.161016	0.399131	0.273375	0.144412	0.192984	0.169107	0.158813	0.21594	0.138891	0.34251	1.27097	1.09509	0.284475	0.52719	0.347805	0.265478	0.0313252	0.18588	0.187692	0.168166	0.0237483	0.278218	0.387821	0.351278	0.285181	0.313092	0.301223	0.322892	0.424707	0.390197	0.311534	0.161201	0.189115	0.169725	0.253082	0.256911	0.261462	0.519084	0.448599	0.200044	0.353583	0.35248
51.0126	25.6848	0.717913	0.311072	0.390077	0.31081	0.627009	0.248325	0.584664	0.612481	0.160503	0.570682	1.01691	0.672926	0.288159	0.814701	0.932794	1.42115	2.07438	0.954404	0.761875	0.860581	0.610011	0.106959	0.22288	0.360521	0.634656	0.905254	0.644242	0.233512	0.508908	0.403016	0.367119	0.196497	0.210261	0.300134	0.238076	0.283989	0.712772	0.621939	0.429932	0.62857	0.50724	0.344282	0.464665	0.82028	0.651193	0.707056	0.414182	0.336283
47.2057	24.2399	0.942554	0.750667	0.676431	0.800013	0.858683	0.824721	0.640202	0.502394	0.665637	0.478957	0.185208	0.437049	0.477868	0.242785	0.452265	0.028362	1.86273	1.78307	0.397399	0.456893	0.447594	0.424185	0.361129	0.291576	0.160949	0.0739159	0.406724	0.358379	0.351606	0.252506	0.197014	0.19341	0.378815	0.556602	0.669221	0.809413	0.813938	0.37909	0.0956034	0.25367	0.267432	0.168891	0.446578	0.402655	0.110131	0.156175	0.321959	0.497025
40.6678	20.2917	0.248799	0.586094	0.358133	0.364656	0.402945	0.57116	0.554904	0.273956	0.342881	0.347952	0.147582	0.280443	0.424835	0.184867	0.215403	0.505844	0.872087	0.477948	0.151231	0.456728	0.445263	0.621026	0.446049	0.090235	0.2552	0.480261	0.48543	0.376556	0.324074	0.159496	0.423246	0.37796	0.419457	0.357418	0.140442	0.341681	0.426969	0.401578	0.588026	0.590337	0.544021	0.835099	0.621725	0.0736892	0.265852	0.227938	0.0935736	0.235702
35.0594	17.8213	0.465149	0.179867	0.197947	0.850246	0.593973	0.465318	0.797705	0.577905	0.355412	0.501136	0.329325	0.0566234	0.281013	0.417142	0.386173	0.508047	1.80584	1.45525	0.224996	0.40597	0.800284	0.766918	0.24205	0.704675	0.592033	0.403464	0.676907	0.358866	0.504112	0.581046	0.307362	0.179858	0.507613	0.3421	0.985662	0.634559	0.290294	0.373303	0.520215	0.121152	0.381788	0.491027	0.583267	0.505456	0.518271	0.748328	0.806402	0.425659
47.1884	23.2916	0.816083	0.759801	0.492045	0.478296	0.579134	0.744851	0.946115	0.63162	0.385362	0.468173	0.455178	0.422479	0.31769	0.78512	0.336916	0.779275	1.98438	1.69042	0.525176	0.729192	0.362695	0.532123	0.493643	0.439064	0.535578	0.685862	0.533622	0.912484	0.419995	0.715932	0.820934	0.675928	0.211429	0.371483	0.768882	1.0361	0.618897	0.225565	0.685101	0.992743	0.991725	0.808452	0.266418	0.301665	0.567482	0.182145	0.506194	0.735026
35.6871	17.3662	0.927538	0.852814	0.604245	0.170515	0.0984668	0.402687	0.678149	0.903985	0.867153	0.855207	0.843719	0.337226	0.252967	0.583678	0.762795	0.749507	0.410985	0.253176	0.460013	0.662597	0.294429	0.450805	0.345225	0.260595	0.48518	0.623829	0.697308	0.640893	0.397477	0.780701	0.996103	0.668902	0.448165	0.729322	0.230323	0.293287	0.441398	0.0665458	0.137914	0.612477	0.788462	0.501123	1.3224	1.36427	1.13977	1.27262	1.07677	0.778592
24.4294	12.3188	0.713624	0.150373	0.292259	0.337375	0.528734	0.257341	0.298733	0.0702999	0.167945	0.143569	0.209603	0.625554	0.718797	0.568555	0.418266	0.568886	1.3405	1.23585	0.654762	0.502513	0.417725	0.449221	0.205957	0.119226	0.336913	0.322523	0.247636	0.0291906	0.209834	0.668912	0.643111	0.344804	0.194478	0.419527	0.547687	0.467705	0.108192	0.132545	0.192387	0.11866	0.0786546	0.0848289	0.0991325	0.274655	0.285899	0.421573	0.149018	0.250424
32.2204	16.8747	1.02776	0.243368	0.356519	0.257168	0.498384	0.292604	1.14122	0.798505	0.101987	0.1648	0.667699	0.667118	0.199767	0.317932	0.725947	0.466063	0.333398	0.671887	0.626459	0.753906	0.352166	0.806416	1.27776	0.626516	0.423328	0.466393	0.63916	0.221905	0.551843	0.456407	0.566441	0.55393	0.537933	1.23407	1.41639	0.879732	0.40893	0.59189	0.426639	1.12606	1.05492	0.609674	0.489864	0.433446	0.595314	0.292046	0.158999	0.273391
45.6394	22.6129	0.46739	0.205762	0.10467	0.111264	0.191279	0.179506	0.434597	0.675972	0.466271	0.36615	0.636608	0.692964	0.496155	0.279988	0.124721	0.596708	1.89936	1.63449	0.522838	0.493292	0.453918	0.131686	0.160401	0.542957	0.489246	0.388829	0.479883	0.456294	0.194379	0.183232	0.348768	0.396522	0.444627	0.258252	0.377164	0.477307	0.409964	0.617055	0.581055	0.212186	0.30894	0.69152	0.457967	0.112504	0.0588728	0.209535	0.583674	0.558446
73.2556	37.2056	2.00293	1.09871	0.38145	0.790468	0.395144	0.40681	0.944307	0.665926	0.0536299	0.396098	0.948712	1.19144	0.994554	0.600612	0.571952	0.666445	1.9833	1.52941	0.460023	0.370376	0.245295	0.236925	1.04694	1.31297	0.972974	0.291194	0.602572	1.008	0.0638472	1.31082	0.99989	0.420064	0.619411	0.864048	0.111175	0.857139	0.460696	0.633995	0.411142	0.0852385	0.936094	1.14615	0.429168	0.311721	0.3678	0.0697088	0.116051	0.245247
26.3498	12.2956	1.86971	1.00433	0.360115	0.547502	0.300674	0.420265	0.310395	0.28953	0.279353	0.623325	0.74629	0.447919	0.371335	0.26464	0.185518	0.43527	1.08718	0.989626	0.318282	0.347717	0.331216	0.234182	0.260154	0.419613	0.169898	0.0832814	0.204174	0.157817	0.385302	0.533848	0.354187	0.235987	0.253759	0.283274	0.123596	0.114274	0.165657	0.299727	0.456874	0.548989	0.380313	0.36024	0.375059	0.668048	0.531693	0.107101	0.210096	0.486368
62.9588	31.2816	0.185468	0.678876	0.767138	0.388717	0.210802	0.222931	0.674382	0.377553	0.798167	0.965846	0.237405	0.349113	0.26572	0.244914	0.522073	0.554181	1.894	1.13145	0.167017	0.256306	0.116586	0.184801	0.371889	0.556105	0.264036	0.358045	0.656797	0.76322	0.780487	0.509443	0.310311	0.689398	0.45145	0.191457	0.635778	0.638921	0.277798	0.513841	0.969541	0.68233	0.770278	1.15131	0.838835	0.335527	0.298525	0.724009	0.679111	0.224927
22.4077	11.1604	0.374238	0.672248	0.488617	0.489967	0.607555	0.693908	0.481958	0.33718	0.293248	0.270146	0.142955	0.0813727	0.276953	0.17194	0.106651	0.470096	1.67333	1.38736	0.533891	0.425	0.612266	0.526552	0.277073	0.2559	0.507253	0.616753	0.868042	1.09911	0.975843	0.292267	0.054284	0.291697	0.534536	0.388089	0.431398	0.604317	0.543164	0.329439	0.249233	0.112677	0.22473	0.318641	0.506872	0.520976	0.2184	0.255454	0.885525	1.08565
27.371	13.0798	0.937339	0.929937	1.0546	0.806651	0.547481	0.205346	0.429056	0.149993	0.406397	0.528744	1.05866	0.563186	0.335771	0.782026	0.866236	1.06577	0.875511	0.604533	0.276143	0.443992	0.631353	0.460308	0.395216	0.560185	0.423144	0.562343	0.751449	0.474105	0.30995	0.303703	0.567023	0.518326	0.138761	0.209355	0.293993	0.182069	0.419264	0.261448	0.282981	0.405843	0.439061	0.149213	0.65919	0.452905	0.0567179	0.30491	0.504538	0.115858
34.5863	17.2483	0.357806	0.216639	0.356057	0.318608	0.166612	0.496814	0.181789	0.741694	0.483522	0.495404	0.794899	0.590118	0.747187	0.484571	0.192418	0.705796	1.08673	0.633979	0.120125	0.243729	0.62321	0.33084	0.188993	0.129997	0.29278	0.221762	0.458144	0.127265	0.429705	0.457694	0.191572	0.524184	0.679525	0.491391	0.277005	0.0523564	0.0437477	0.201423	0.318709	0.671876	0.766389	0.372074	0.850881	0.569916	0.158995	0.608058	0.4946	0.397564
21.7912	10.7065	0.743104	0.645591	0.355973	0.461615	0.576317	0.394063	0.109556	0.304588	0.187986	0.313808	0.195408	0.0352711	0.136697	0.218264	0.418533	0.0526388	0.373698	0.444175	0.368279	0.292034	0.417038	0.392719	0.337414	0.532376	0.301903	0.370094	0.472479	0.344318	0.29895	0.0728697	0.072852	0.276419	0.264675	0.588179	0.461015	0.269625	0.275189	0.109529	0.457809	0.682675	0.356299	0.352543	0.371473	0.258989	0.185667	0.0873488	0.144214	0.333196
32.2164	16.663	0.600789	0.109821	0.192188	0.173056	0.615797	0.655866	0.303316	0.0485035	0.115762	0.259551	0.0733201	0.166255	0.212908	0.139997	0.194661	0.886545	2.14226	1.58697	0.311577	0.347058	0.335775	0.284292	0.279251	0.216434	0.10945	0.325224	0.177882	0.248549	0.079708	0.329119	0.2701	0.450335	0.37472	0.365067	0.552594	0.401181	0.351237	0.275238	0.270949	0.459696	0.334399	0.508287	0.811271	0.814988	0.749819	0.596663	0.488524	0.496002
25.006	12.0664	0.821972	0.803666	0.946266	0.649394	0.011141	0.435411	0.450374	0.352238	0.419881	0.355151	0.301597	0.145463	0.062913	0.0860508	0.170238	0.308622	1.31535	1.25634	0.46334	0.241477	0.397943	0.24556	0.581193	0.626687	0.142053	0.270861	0.135102	0.128195	0.59928	0.855294	0.667507	0.46061	0.227882	0.259022	0.451748	0.263273	0.203942	0.512274	0.219661	0.382341	0.173554	0.262536	0.0651453	0.186904	0.493966	0.436911	0.0493083	0.198541
25.4992	12.793	0.0933215	0.209247	0.594565	0.361799	0.312635	0.442094	0.228326	0.299187	0.579737	0.288869	0.190292	0.157811	0.113872	0.117109	0.29684	0.267934	0.941448	1.11953	0.389966	0.514846	0.589568	0.324989	0.227816	0.27899	0.390715	0.346129	0.506684	0.375588	0.278812	0.40921	0.301361	0.0436623	0.0805799	0.386508	0.380615	0.162463	0.169872	0.182519	0.248451	0.483635	0.185028	0.441942	0.35491	0.329197	0.687513	0.416286	0.461837	0.0749037
34.732	17.5585	0.204689	0.210989	0.67632	0.707133	0.413744	0.138359	0.323701	0.369968	0.160788	0.164733	0.372754	0.337745	0.206956	0.287203	0.186056	0.275919	1.15791	1.09342	0.418644	0.243039	0.23004	0.34654	0.391091	0.228927	0.51642	0.734761	0.655299	0.523278	0.317425	0.402021	0.240303	0.0482361	0.343905	0.548039	0.464345	0.156366	0.0507389	0.289139	0.250528	0.103291	0.410997	0.576477	0.574607	0.342593	0.134366	0.209236	0.244063	0.20986
48.7794	24.2621	0.585416	0.425921	0.380493	0.103824	0.233945	0.307518	0.110334	0.909375	1.17752	0.900649	0.817095	0.611346	0.556681	0.350819	0.381231	0.782654	2.13111	1.15688	0.427443	0.194287	0.106392	0.146816	0.364398	0.253383	0.227666	0.455172	0.452936	0.870048	0.805692	0.313493	0.109818	0.475691	0.684559	0.326172	0.425431	0.259609	0.590895	0.880857	0.630744	0.320286	0.309703	0.357068	0.630393	0.566843	0.247375	0.753143	0.617839	0.0823859
25.1692	12.6908	0.27219	0.0281212	0.137169	0.0766076	0.330719	0.696361	0.57962	0.291672	0.370763	0.217112	0.481782	0.606098	0.220913	0.0533397	0.43503	0.185655	1.27373	1.18427	0.242674	0.266797	0.333738	0.401319	0.300276	0.131296	0.163241	0.0981485	0.507024	0.501959	0.461425	0.156685	0.401416	0.500286	0.23219	0.275028	0.223202	0.167389	0.263468	0.23347	0.258611	0.290278	0.331614	0.125842	0.216406	0.0979041	0.237329	0.0882468	0.30346	0.385631
34.4739	17.2708	0.270523	0.551836	0.709338	0.439968	0.329567	0.504341	0.478778	0.393628	0.0826975	0.125533	0.315251	0.272889	0.34391	0.832462	0.678518	0.735357	1.24009	0.728236	0.530688	0.203085	0.0303317	0.410495	0.704159	0.503877	0.435365	0.846473	0.845335	0.591174	0.369698	0.124007	0.536654	0.736676	0.302643	0.116112	0.218629	0.259683	0.197934	0.148072	0.375173	0.508714	0.654005	0.830454	0.45759	0.0809942	0.2484	0.281159	0.226319	0.331085
47.5895	23.4876	0.370615	0.430306	0.511981	0.404978	0.577375	0.661779	1.24983	1.28385	1.05056	0.694937	0.390974	0.554019	0.705109	0.531151	0.564611	1.06616	1.2408	0.599008	0.971828	1.21004	0.849205	0.600686	0.913633	0.538643	0.509991	1.09375	0.912469	0.157843	0.259384	0.446692	0.327694	0.799908	0.593646	0.435061	0.845823	0.835625	0.138958	0.291187	1.17949	1.233	0.367602	0.445673	0.592518	0.592177	0.23482	0.329199	0.300769	0.456452
GCL	Power=2.621
13.4698	6.52318	0.483498	0.282232	0.129831	0.255868	0.470771	0.496273	0.479792	0.297686	0.199015	0.0857417	0.211338	0.152352	0.165709	0.235073	0.435114	0.485486	0.470527	0.454951	0.380042	0.3686	0.373102	0.271587	0.122878	0.137687	0.0625448	0.21982	0.310378	0.0995827	0.0386367	0.130678	0.292126	0.427065	0.237434	0.261792	0.159482	0.323424	0.254216	0.100058	0.138069	0.202147	0.235904	0.481452	0.183942	0.351983	0.171997	0.316672	0.174991	0.188879
25.3327	12.4091	0.472181	0.36109	0.400208	0.395052	0.181791	0.29315	0.455885	0.18483	0.23664	0.524359	0.414989	0.141349	0.269305	0.384723	0.414042	0.248453	0.334075	0.335276	0.368985	0.326555	0.144212	0.0706842	0.153296	0.0909794	0.405052	0.555636	0.422681	0.325118	0.199323	0.220258	0.249042	0.139169	0.38065	0.40883	0.30527	0.244707	0.184766	0.181588	0.124101	0.259041	0.136227	0.312577	0.542227	0.57549	0.364088	0.146066	0.411553	0.324422
23.8239	11.9932	0.296306	0.254676	0.03369	0.207418	0.322917	0.226518	0.129532	0.357868	0.375798	0.0498674	0.287026	0.213424	0.117468	0.0638948	0.0804005	0.189418	0.0930426	0.21043	0.0619093	0.0666237	0.0375476	0.138901	0.0780843	0.029934	0.043636	0.129361	0.276825	0.17155	0.108068	0.0647834	0.102147	0.212395	0.0653625	0.260724	0.119141	0.131	0.104287	0.191069	0.246703	0.178372	0.0621708	0.192808	0.275342	0.137703	0.0452296	0.274526	0.134961	0.185376
13.8562	6.66667	0.48398	0.212178	0.550356	0.485328	0.225747	0.350275	0.511811	0.712044	0.668962	0.447817	0.532074	0.251292	0.630527	0.240022	0.320238	0.164722	0.222115	0.192484	0.48463	0.735406	0.530696	0.210858	0.275511	0.272588	0.735539	0.477051	0.215162	0.564747	0.521212	0.203677	0.202031	0.509148	0.49367	0.0630882	0.02908	0.636671	0.689568	0.361478	0.461368	0.467356	0.428757	0.380359	0.235616	0.6066	0.440336	0.208875	0.299679	0.469588
28.9389	13.9728	0.881536	0.168489	0.270265	0.183057	0.338042	0.531364	0.346135	0.12901	0.145289	0.534458	0.555968	0.176765	0.236601	0.266692	0.0790926	0.101178	0.0415499	0.170969	0.298627	0.228897	0.360128	0.583243	0.545562	0.230942	0.214074	0.0952727	0.298723	0.620465	0.621134	0.215335	0.0882622	0.56658	0.586501	0.378045	0.516842	0.331004	0.420645	0.396144	0.159403	0.079798	0.130675	0.4255	0.596196	0.121187	0.292335	0.325115	0.495242	0.456431
6.67707	3.30913	0.911263	0.843494	0.902838	0.954077	2.68138	2.48652	1.25041	0.522498	0.357955	1.14569	1.44483	1.00059	0.374132	1.46749	1.18444	0.770691	1.144	1.44193	1.19451	1.80277	1.30756	0.78102	0.817606	0.709756	0.39786	0.645057	0.877902	0.234528	1.41831	2.22552	1.74939	0.736728	1.38456	1.19418	1.03814	1.32951	2.64141	2.3402	1.50628	2.00558	1.53906	0.484675	1.00877	1.93073	0.652422	1.55855	1.94215	1.22899
11.7108	5.35868	0.702501	0.295273	0.318205	0.199274	0.58328	0.566554	0.176974	0.142139	0.232028	0.374479	0.207605	0.138862	0.161959	0.219575	0.25155	0.154656	0.0803724	0.116926	0.266116	0.12627	0.271285	0.217883	0.10048	0.043697	0.126359	0.264769	0.292129	0.19336	0.127682	0.392469	0.332127	0.165698	0.150887	0.16908	0.199927	0.288375	0.34941	0.214072	0.416533	0.357583	0.254418	0.135672	0.109009	0.0735063	0.13108	0.208316	0.33244	0.39939
71.4325	35.4668	1.01176	0.891396	1.23677	0.953743	0.352528	0.806929	0.945075	0.737286	0.57709	0.464602	0.214832	0.599638	0.606721	0.386476	0.306255	0.232778	0.718523	0.885264	0.6994	0.571304	0.868892	0.833139	0.514822	0.896698	0.296615	0.0350044	0.506397	1.10928	0.746448	0.241031	0.357246	0.114597	0.567222	0.374503	0.752156	1.1301	0.744231	0.0613658	0.573755	0.942209	1.26986	1.00863	0.185402	0.707227	0.252768	0.503872	0.146319	0.457924
26.7784	13.0372	0.748456	0.380101	0.549619	0.27289	0.390051	0.647176	0.53938	0.209702	0.0773851	0.329013	0.519926	0.187458	0.320054	0.482758	0.368969	0.122096	0.0806716	0.130882	0.11687	0.148282	0.0818611	0.144163	0.129744	0.220747	0.231766	0.224329	0.276844	0.413344	0.318497	0.136471	0.272979	0.509906	0.400696	0.129402	0.485312	0.52519	0.352228	0.354142	0.415661	0.407593	0.174989	0.0957015	0.246663	0.23088	0.22729	0.241018	0.387252	0.298588
14.3194	7.02517	0.549231	0.319372	0.251096	0.345812	0.454495	0.259681	0.0808697	0.159449	0.0875872	0.0508391	0.197478	0.355704	0.179337	0.271602	0.133604	0.149644	0.262841	0.32094	0.0357991	0.56311	0.512808	0.269443	0.233843	0.0493328	0.362124	0.0510642	0.324588	0.370264	0.390059	0.34146	0.398308	0.381265	0.278748	0.212488	0.0305811	0.10039	0.313082	0.25212	0.306908	0.534911	0.443409	0.230526	0.271902	0.0925502	0.328903	0.46781	0.455197	0.147762
19.2736	9.59175	1.32335	0.121317	0.181413	0.356104	0.398965	0.196452	0.175796	0.0748436	0.17918	0.120755	0.167888	0.222977	0.182198	0.348477	0.0700815	0.283517	0.410204	0.360151	0.299117	0.514317	0.33858	0.359508	0.234815	0.577039	0.485745	0.342511	0.327812	0.156502	0.258389	0.63778	0.423606	0.200443	0.237378	0.116595	0.0784922	0.0982411	0.076415	0.180663	0.413058	0.296965	0.418333	0.468193	0.541114	0.478222	0.316619	0.110444	0.255294	0.270439
27.6348	14.0555	2.70024	0.1377	0.521184	0.636055	0.344494	0.0898844	0.624586	0.19864	0.0791271	0.452523	0.547352	0.682862	0.460326	0.258799	0.169818	0.217274	0.220703	0.466277	0.685872	0.512958	0.527786	0.304063	0.217873	0.379153	0.746047	0.45441	0.498705	0.798715	1.02137	0.927353	0.322853	0.211954	0.132572	0.565271	0.283645	0.139417	0.639205	0.629269	0.277451	0.660517	0.755807	0.575584	0.479109	0.548963	0.878023	0.736172	0.263918	0.648899
46.6968	23.0621	0.325332	0.708276	0.689551	0.283743	0.651831	0.836934	0.412624	0.309417	0.333793	0.736434	0.625678	0.0861439	0.181984	0.24475	0.493987	0.67376	0.68352	0.681274	0.455176	0.143764	0.428789	0.547965	0.887536	0.889331	0.274916	0.331531	0.289061	0.19748	0.222374	0.112979	0.3301	0.209491	0.290513	0.436599	0.40131	0.227415	0.202637	0.438714	0.484973	0.0971194	0.161892	0.20254	0.228677	0.148102	0.12101	0.37441	0.620227	0.504301
79.6254	39.1712	2.26998	1.00245	1.11079	1.42516	1.301	1.74091	1.03281	0.517845	1.1508	1.52209	1.51557	0.657365	0.231888	0.604792	1.35482	2.01436	1.83795	0.681618	0.27114	0.767811	0.733137	0.921989	1.42645	1.12411	0.336101	0.473602	0.423351	0.985523	0.360635	1.00703	0.523691	0.359614	0.321382	1.02267	0.414704	1.35691	1.67839	0.432314	0.380062	0.873899	0.860185	0.976808	0.334822	0.783167	0.12676	0.367536	0.418895	1.05866
13.9735	6.84462	1.24911	0.880842	0.517975	0.298093	0.26337	0.508246	0.730526	0.618316	0.557096	0.38959	0.0881092	0.0187749	0.237475	0.340897	0.397537	0.279808	0.573947	0.698173	0.349503	0.325168	0.478621	0.499834	0.539896	0.627539	0.484435	0.259567	0.110237	0.19414	0.36195	0.294962	0.324958	0.482965	0.402978	0.421952	0.350398	0.137081	0.138923	0.172257	0.576905	0.487331	0.412197	0.410468	0.281359	0.082721	0.261762	0.487618	0.426691	0.212701
26.4891	12.7897	0.386606	0.292115	0.0572969	0.192284	0.413495	0.537643	0.479864	0.324698	0.298567	0.089133	0.490253	0.322619	0.249344	0.499299	0.483459	0.388304	0.0136261	0.331545	0.447513	0.585166	0.315849	0.201668	0.381668	0.254747	0.243907	0.198387	0.196528	0.214073	0.351887	0.399619	0.397117	0.247999	0.085235	0.118405	0.256655	0.399371	0.323144	0.119823	0.464128	0.72074	0.693741	0.385378	0.357926	0.0825592	0.231274	0.13315	0.349397	0.423922
27.5108	13.617	0.812871	0.560828	0.536751	0.549216	0.46513	0.200844	0.033267	0.242729	0.368634	0.573929	0.446431	0.661049	0.587355	0.104545	0.384293	0.449746	0.665146	0.728996	0.25337	0.293861	0.624088	0.634085	0.528367	0.16692	0.155286	0.328708	0.0736167	0.411657	0.543855	0.266063	0.327959	0.512773	0.621649	0.240264	0.664423	0.796881	0.44073	0.455283	0.537895	0.276058	0.0378255	0.16272	0.270731	0.2807	0.387296	0.115809	0.482933	0.533952
28.5667	14.1156	0.269231	0.693985	0.541449	0.683914	0.636609	0.216047	0.145763	0.190334	0.172995	0.508105	0.426775	0.545639	0.216496	0.352627	0.266255	0.370213	0.0523986	0.0729609	0.137143	0.302974	0.294776	0.221377	0.2901	0.296257	0.499962	0.598464	0.237439	0.469559	0.048851	0.182655	0.449753	0.829086	0.66954	0.52456	0.422344	0.248554	0.0977808	0.0553273	0.25716	0.186035	0.30882	0.272563	0.411454	0.37455	0.154535	0.165493	0.219452	0.400971
87.3586	43.7521	4.09945	0.0580716	0.539574	0.260282	0.407396	0.118917	0.264361	0.0750093	0.399921	0.632338	0.350765	0.350788	0.291571	0.0587691	0.0380076	0.494197	0.884211	1.34605	1.09138	0.480144	0.171462	0.380838	0.45013	0.241997	0.132044	0.414606	1.21836	1.1995	0.463078	0.730166	0.343766	0.26874	0.649493	0.0823835	0.533772	0.168167	0.504417	0.426651	0.410221	0.964481	0.726302	0.458177	0.727163	0.457528	0.175389	0.380817	0.161724	0.35644
46.9045	23.488	0.944402	0.56115	0.365981	0.93091	0.987861	0.507576	0.444607	0.436218	0.26456	0.905527	0.580039	0.0635085	0.256914	0.772086	0.636531	0.553852	0.681373	0.373265	0.248115	0.466105	0.366371	0.377803	0.1773	1.08358	0.880011	0.377855	0.605677	0.648215	0.490349	0.323256	0.394794	0.805968	0.835914	0.56034	0.508208	0.521134	0.552016	0.662221	0.437702	0.695192	0.636747	0.198476	0.231763	0.19151	0.50788	0.360722	0.773206	0.659706
29.6222	14.7381	0.755831	0.800037	0.466324	0.503302	0.565372	0.246163	0.918004	0.545976	0.0518821	0.282025	0.567082	0.181912	0.352111	0.650902	0.621963	0.220632	0.411241	0.22397	0.534964	0.989331	0.459763	0.296663	0.439413	0.285535	0.199684	0.112917	0.16545	0.11475	0.706629	1.0992	0.925532	0.402442	0.140585	0.321518	0.523727	0.318679	0.0871863	0.305184	0.287283	0.115577	0.250377	0.49709	1.23562	0.64709	0.383711	0.312104	0.0800177	0.217107
27.5605	13.3568	0.895328	0.332111	0.211666	0.161119	0.0577871	0.0655831	0.0729574	0.177872	0.346246	0.457935	0.117212	0.0386158	0.34347	0.43406	0.266866	0.293642	0.157036	0.289935	0.386802	0.322262	0.33348	0.316085	0.431071	0.590285	0.230379	0.402192	0.486027	0.115376	0.248275	0.144542	0.139674	0.103784	0.181323	0.141466	0.0990263	0.0665828	0.165751	0.22194	0.337686	0.281687	0.0587675	0.0644222	0.210598	0.267553	0.136004	0.104828	0.242591	0.381495
56.3464	26.9992	2.17662	0.278724	0.626866	0.453359	0.152833	0.404626	0.41595	0.404299	0.315699	0.441438	0.544194	0.138331	0.239701	0.427002	0.442907	0.225897	0.256875	0.541468	0.733482	0.585181	0.486185	0.378118	0.29836	0.340167	0.250584	0.649751	0.433971	0.139439	0.177655	0.420828	0.0937637	0.624654	0.666559	0.162511	0.0673461	0.246056	0.497206	0.536296	0.572368	0.409314	0.603248	0.680763	0.429289	0.392573	0.294283	0.495286	0.505552	0.387346
36.6751	17.926	0.85498	0.167615	1.05529	0.720648	0.391514	0.302197	0.299134	0.789575	0.415532	0.387074	0.576777	0.539266	0.403187	0.480457	0.591615	0.424416	0.267924	0.370129	0.592749	0.980577	0.58312	0.239402	0.350315	0.0736398	0.422638	0.411119	0.204221	0.174873	0.0558212	0.323131	0.32374	0.410589	0.822983	0.901146	0.484032	0.0785823	0.175783	0.201392	0.0761783	0.209264	0.163177	0.133225	0.448716	0.561882	0.395313	0.484357	0.410454	0.443594
50.4983	23.2265	6.05592	1.93059	0.778217	0.340345	0.65744	0.860022	0.995809	0.837473	1.14284	0.837935	0.486933	0.174195	0.230368	0.317066	0.511801	0.385143	0.434635	0.614067	0.331337	0.326015	0.872293	0.716163	0.205492	0.241103	0.903977	0.842736	0.50238	0.567829	0.504869	0.574225	0.567867	0.29575	0.420035	0.347134	0.0218679	0.255587	0.255304	0.572514	0.370837	0.127752	0.229107	0.656213	0.372587	0.449531	0.728626	0.658671	0.482219	0.235556
30.3107	15.6103	0.426909	0.555223	0.150352	0.430785	0.266704	0.0441197	0.453164	0.574304	0.27612	0.278393	0.40758	0.222766	0.223436	0.231198	0.55878	0.457562	0.177112	0.300816	0.447261	0.199642	0.073204	0.411354	0.498435	0.431185	0.407174	0.395744	0.55158	0.329765	0.258015	0.511687	0.717587	0.604842	0.265401	0.374697	0.486223	0.239645	0.0292259	0.0902632	0.0934748	0.141547	0.166818	0.306029	0.092007	0.43629	0.410091	0.321571	0.893446	0.997849
22.1627	10.7109	1.44976	0.811242	0.352971	0.11544	0.17641	0.592006	0.738734	0.56732	0.118786	0.363603	0.176211	0.558742	0.548311	0.128511	0.139318	0.485235	0.688257	0.277342	0.580429	0.18912	0.307026	0.369073	0.282414	0.305662	0.27114	0.328869	0.486894	0.623282	0.424736	0.479794	0.681845	0.507736	0.279649	0.465929	0.500667	0.400921	0.848594	0.906751	0.596716	0.557095	0.634919	0.356552	0.242139	0.0961667	0.317446	0.201679	0.23242	0.516283
35.4209	18.1217	0.635046	0.266999	0.245049	0.284883	0.175116	0.441153	0.0881915	0.357032	0.270603	0.120743	0.608041	0.618471	0.672194	0.598157	0.21329	0.339839	0.518108	0.458247	0.508924	0.431827	0.270839	0.0714174	0.082117	0.431463	0.796004	0.431315	0.107028	0.196617	0.148212	0.162835	0.43786	0.726748	0.74516	0.454141	0.0696697	0.803337	1.21373	0.933288	0.485142	0.310256	0.186746	0.445134	0.192488	0.190524	0.527533	0.632588	0.341719	0.242146
23.1942	11.4816	0.553425	0.514116	0.337174	0.125443	0.0938972	0.0895666	0.247825	0.498113	0.71662	0.517809	0.236673	0.19156	0.0582968	0.119398	0.351869	0.331706	0.19278	0.372854	0.354105	0.344395	0.0167415	0.578004	0.559555	0.462265	0.42261	0.124956	0.36536	0.224544	0.431986	0.488297	0.104868	0.00974523	0.125655	0.238194	0.179101	0.22996	0.198697	0.625857	0.737444	0.460158	0.472492	0.331244	0.575631	0.590469	0.0767628	0.29914	0.462432	0.409391
39.9872	19.5999	1.22242	0.660847	0.455384	0.388773	0.35726	0.391889	0.27071	0.119361	0.195341	0.392527	0.386707	0.439781	0.324942	0.225827	0.556524	0.407075	0.492169	0.561739	0.504469	0.324685	0.364074	0.445497	0.508141	0.43566	0.203795	0.191807	0.47387	0.363794	0.201703	0.397472	0.593795	0.646177	0.361094	0.122739	0.339158	0.282895	0.148149	0.342038	0.547912	0.605861	0.359613	0.100345	0.384556	0.24011	0.164704	0.360652	0.36858	0.395346
24.6234	12.2083	0.306198	0.861454	0.945193	0.71548	0.620276	0.434943	0.674814	0.75355	0.720103	0.50009	0.265391	0.490032	0.683029	0.205246	0.867719	0.532737	0.458702	0.619691	0.580202	0.717884	0.699611	0.703497	0.481799	0.424961	0.373386	0.466064	0.615316	0.716388	0.491866	0.456977	0.7342	0.362666	0.161046	0.0565076	0.271996	0.313837	0.190647	0.113948	0.30741	0.207058	0.43714	0.598885	0.277866	0.419959	0.625604	0.789629	0.308505	0.410552
35.659	17.1821	0.634566	0.286043	0.563044	0.872057	0.548655	0.273581	0.221489	0.287839	0.517265	0.267808	0.408701	0.441114	0.800792	0.262364	0.529377	0.575651	0.961794	0.842325	0.622299	0.298222	0.232165	0.628853	0.796936	0.377814	0.165702	0.318276	0.464992	0.466022	0.429602	0.0764641	0.182131	0.300434	0.136708	0.341105	0.620534	0.0441724	0.243895	0.353981	0.425366	0.137514	0.370069	0.4316	0.301949	0.222061	0.203241	0.334338	0.321347	0.700745
29.8232	13.8478	1.64833	1.15205	0.710792	0.471432	0.481742	0.803393	0.612124	0.389364	0.129555	0.610275	0.730946	0.61651	0.326201	0.114587	0.291823	0.301021	0.662788	0.243056	0.952326	1.29287	0.953656	0.403602	1.29865	1.25024	0.923997	0.485361	0.276208	0.184361	0.713572	0.534901	0.395981	0.0944507	0.148336	0.39337	0.550343	0.222824	0.769976	0.345572	0.552433	0.55543	0.207247	0.315738	0.2987	0.297503	0.287354	0.390947	0.474324	0.487626
25.8717	12.3206	0.648572	0.385184	0.398835	0.233215	0.0873864	0.367529	0.77882	0.755772	0.468402	0.504906	0.632891	0.699753	0.381075	0.577339	0.342906	0.178881	0.453289	0.500834	0.314707	0.316896	0.602443	0.428115	0.284412	0.755265	0.729228	0.294553	0.0585225	0.13968	0.214216	0.300062	0.574554	0.724153	0.474239	0.0914287	0.386217	0.478482	0.202828	0.369239	0.510495	0.481042	0.619011	0.353138	0.0390092	0.106273	0.27306	0.230664	0.21186	0.418567
57.873	28.3086	1.05415	0.439742	0.549358	0.600205	1.02312	1.17525	0.907163	0.553411	0.829733	0.797566	0.453624	0.211247	0.211614	0.857253	0.835842	0.386169	0.352885	0.404395	0.664077	0.589459	0.196137	0.149156	0.37361	0.470216	0.374923	0.336815	0.356806	0.309841	0.1914	0.655156	0.354274	0.248622	1.08274	0.999961	0.302893	0.839667	0.556785	0.203267	0.737991	0.648335	0.556692	0.561745	0.0641163	0.392251	0.199663	0.287434	0.638363	0.551775
49.6349	24.2382	1.07431	0.0643977	0.407072	0.392093	0.289945	0.343154	0.476494	0.428413	0.327677	0.380155	0.650793	0.471849	0.274633	0.215619	0.254562	0.185586	0.566344	0.5163	0.307936	0.374981	0.150689	0.14206	0.246638	0.219274	0.250286	0.0714233	0.537783	0.472781	0.340376	0.081287	0.164367	0.207876	0.2444	0.32357	0.388909	0.37895	0.0783933	0.190321	0.325312	0.368571	0.544825	0.227758	0.338706	0.138766	0.178831	0.576786	0.601684	0.341709
81.3934	40.6827	2.32116	0.562422	1.17428	0.993599	0.660434	0.98742	1.53976	1.7486	1.00719	0.344489	1.02531	0.92644	0.741553	0.445978	0.582984	0.920113	0.641887	0.766279	0.655937	0.406418	0.837399	0.640826	0.272911	0.505648	0.65627	0.790019	0.185153	0.498499	0.537844	0.416063	0.445326	0.438598	0.295619	0.412149	0.237209	0.955496	0.830609	0.873813	0.464806	0.137946	0.0200818	0.482926	0.677677	0.824936	0.474048	0.296006	0.296739	0.615921
35.1748	17.2904	0.648885	0.289815	0.478628	0.680131	0.835644	0.476303	0.163564	0.0331403	0.27911	0.465051	0.722154	0.946579	0.779942	0.343996	0.44275	0.702204	0.827659	0.593427	0.705238	0.576836	0.209629	0.306716	0.451837	0.806546	0.597621	0.334172	0.236075	0.187	0.638866	0.414664	0.445738	0.934494	1.36349	0.971889	0.368769	0.63529	0.481985	0.435952	0.747263	0.793072	0.45575	0.195554	0.205548	0.731326	0.366948	0.734794	0.408894	0.303973
30.0385	14.286	0.597114	0.848765	0.326841	0.2048	0.489552	0.643094	0.55105	0.140316	0.486243	0.668895	0.381803	0.392125	0.262219	0.293695	0.350513	0.0728602	0.356525	0.170098	0.274952	0.253217	0.448489	0.129919	0.110479	0.188545	0.184119	0.137342	0.1937	0.236276	0.306907	0.594755	0.447424	0.179293	0.154282	0.168246	0.248981	0.32962	0.102706	0.177207	0.238716	0.217259	0.064812	0.316053	0.543165	0.309523	0.156173	0.316333	0.312545	0.174572
59.4714	28.44	1.61191	0.416037	0.680073	0.865712	0.440745	0.557689	0.836405	0.335769	0.416908	0.62526	0.605756	0.16938	0.195175	0.381064	0.575656	0.722537	1.08367	1.47246	0.837222	0.272619	0.25782	0.375044	0.640445	0.613679	0.268193	0.414536	0.321635	0.24191	0.588657	0.438112	0.423522	0.786847	0.749299	0.34303	0.473504	0.512878	0.447667	0.616494	0.744977	0.748471	0.620727	0.658834	0.685368	0.731195	0.59128	0.492721	0.716013	0.333922
41.0384	20.3048	2.6934	0.911491	0.25962	0.252357	0.119904	0.137699	0.0633789	0.151557	0.271726	0.251579	0.135395	0.124512	0.1038	0.154865	0.0420717	0.415549	0.539264	0.199922	0.261143	0.255492	0.146073	0.0700211	0.0964064	0.170466	0.427641	0.325094	0.0647576	0.197406	0.188153	0.0743289	0.0933404	0.180619	0.389307	0.283866	0.27664	0.255408	0.550934	0.738147	0.441708	0.523642	0.481575	0.0652462	0.497443	0.334662	0.502247	0.815407	0.645474	0.284918
37.0971	18.8936	0.751119	0.889102	0.498115	0.444801	0.315014	0.434034	0.333627	0.110191	0.492901	0.823529	0.566693	0.124305	0.399784	0.407592	0.336009	0.169349	0.314454	0.69271	0.778088	0.602934	0.239142	0.0144049	0.651843	0.62595	0.160423	0.197242	0.240202	0.581889	0.310101	0.236077	0.244648	0.364917	0.576738	0.376627	0.308592	0.684721	0.692025	0.74281	0.732573	0.23632	0.537794	0.872728	1.06166	1.00863	0.284809	0.644367	0.988684	0.452767
64.8978	31.8468	4.19068	1.2282	1.2428	0.102911	0.769299	1.01939	0.623214	0.439627	0.549789	0.154677	0.0852797	0.322014	0.345482	0.451078	0.494505	0.0714204	0.61779	0.602067	0.188181	0.430723	0.117879	0.468379	0.37525	0.430886	0.54323	0.775663	0.600391	0.275532	0.440486	0.505549	0.184755	0.272607	0.391337	0.589722	0.984063	0.573694	0.479962	0.421708	0.531428	0.36057	0.709277	0.743456	0.16521	0.310152	0.370214	0.675054	0.10003	0.572024
119.046	61.3691	5.94986	1.62387	1.35427	0.91696	1.64207	0.909749	0.54705	0.58339	1.75634	1.70599	0.687722	0.971018	1.53609	1.95922	1.84252	1.65706	1.83498	0.836099	1.8054	0.73242	0.954639	2.00106	1.98416	0.381071	1.37106	0.593027	0.490087	0.788276	1.15324	0.907717	0.799374	1.2125	0.956597	0.764476	0.532733	1.08256	1.84149	1.37841	0.733785	0.726007	1.80475	1.70097	1.06284	0.982701	0.130291	0.840239	1.07797	0.444689
33.5131	15.5793	1.71401	0.547481	0.57688	0.710723	0.500929	0.0730202	0.213979	0.279406	0.362135	0.216954	0.185596	0.541058	0.281441	0.710651	0.653614	0.358494	0.214273	0.285112	0.516688	0.768106	0.210881	0.748071	0.379055	0.29831	0.486414	0.40806	0.180225	0.0666905	0.305403	0.69994	0.674223	0.3831	0.523055	0.575051	0.45799	0.541973	0.652983	0.0366841	0.638921	0.486575	0.392992	0.225401	0.430924	0.484972	0.325659	0.3723	0.159716	0.640187
38.1827	19.1983	1.59785	0.621539	0.304942	0.3035	0.428219	0.155759	0.535527	0.386868	0.0776107	0.0888166	0.117729	0.241028	0.329979	0.278796	0.26503	0.366694	0.363456	0.332434	0.42769	0.38059	0.386937	0.387706	0.358111	0.54777	0.574504	0.35051	0.289846	0.248967	0.174465	0.0844309	0.245212	0.582909	0.522502	0.243265	0.138055	0.0680015	0.149722	0.209029	0.383488	0.458413	0.21093	0.0593458	0.36962	0.690457	0.480924	0.128056	0.184374	0.117922
38.4021	18.469	0.702509	0.516846	0.605404	0.416776	0.862001	0.895547	0.391123	0.244436	0.349253	0.984494	1.33874	0.928826	0.546194	0.142677	0.232305	0.622914	0.927765	0.834007	0.673836	0.238219	0.413208	0.505929	0.345932	0.741907	0.870012	0.429438	0.500197	1.00425	1.10388	0.955244	0.681133	0.811006	0.449771	0.531567	0.700769	0.334033	0.877893	0.970302	0.848525	0.339847	0.808436	1.26528	0.709015	0.268328	0.282941	0.20737	1.01001	1.21833
92.7328	48.3882	7.64183	1.89453	0.358976	0.512123	0.683989	0.0990657	0.354939	0.892705	0.42205	1.00989	1.15399	0.624948	0.0233961	0.120379	0.608106	1.39457	1.27769	0.139598	0.773268	1.20203	0.881854	0.294964	0.827727	0.894765	0.938404	1.185	0.446769	0.0824343	0.822401	1.10774	1.21217	0.86529	0.716113	1.34655	0.873491	0.819349	1.10201	1.09676	1.29776	1.02376	0.596464	1.50987	1.48031	0.833354	0.729726	0.807045	0.363591	0.529221
37.6658	19.0356	1.20665	0.664049	0.268405	0.457211	0.53985	0.579524	0.403684	0.108148	0.202362	0.416079	0.445471	0.117346	0.31561	0.292204	0.0127616	0.109464	0.229496	0.262496	0.0884734	0.273189	0.378	0.208957	0.326225	0.409844	0.355925	0.454653	0.626136	0.444131	0.184826	0.187819	0.507515	0.183908	0.558026	0.681746	0.510969	0.17206	0.353682	0.163968	0.111882	0.040288	0.11145	0.228449	0.6807	0.487914	0.279326	0.237943	0.551121	0.471439
72.4528	35.5633	3.92449	0.562238	0.789834	0.441916	0.392414	0.354663	0.497716	1.13314	1.66088	0.752528	0.773196	0.28863	1.03291	1.51759	0.776226	0.644935	0.661692	0.444772	1.13008	0.837668	0.497292	0.721704	0.96334	1.26247	1.42624	0.737179	1.01376	0.965986	0.960299	1.01484	0.579452	1.14408	2.28646	1.5359	0.114817	0.734204	0.490006	0.37799	0.408374	0.8842	0.534683	0.0826936	0.975067	1.44135	0.31972	1.01583	0.425426	0.984832
37.6818	18.8887	0.385559	0.248573	0.0786979	0.220256	0.495643	0.909029	1.20734	1.20862	0.524254	0.617512	0.602817	0.315705	0.423288	0.614301	0.253271	1.1268	2.45598	1.46154	0.281612	0.395637	0.698234	0.497108	0.301281	0.496015	0.220381	0.485292	0.430427	0.192465	0.428574	0.300304	0.404215	0.137488	0.478538	0.670685	0.284489	0.468488	0.394927	0.189467	0.287009	0.376829	0.246435	0.275613	0.628935	0.869961	0.465788	0.0636156	0.266148	0.613596
28.2369	14.0521	1.26871	0.42312	0.769588	0.0983457	0.567676	0.670868	0.576648	0.455577	0.290087	0.183904	0.0810405	0.0310714	0.253651	0.354727	0.280461	0.168655	0.435792	0.40036	0.382154	0.425832	0.253585	0.544406	0.711787	0.655252	0.648408	0.490596	0.299377	0.245302	0.270297	0.124409	0.217406	0.0751831	0.212572	0.279009	0.303529	0.302664	0.255172	0.0489503	0.242788	0.157337	0.517614	0.140202	0.467466	0.569821	0.585466	0.293271	0.22861	0.29248
35.6846	17.1067	1.46907	0.873621	0.699488	0.201322	0.683272	0.310202	0.409943	0.609446	0.557946	0.521549	0.523997	0.347457	0.365495	0.296027	0.247118	0.517026	0.354654	0.169942	0.180159	0.283392	0.413419	0.52292	0.56756	0.798787	0.772199	0.383473	0.271877	0.500464	0.555709	0.612783	0.534857	0.833997	0.590215	0.112613	0.262809	0.4932	0.432314	0.378374	0.561371	0.412536	0.668659	0.822642	0.260959	0.57074	0.419449	0.236256	0.171242	0.141765
14.8868	7.29808	0.334235	0.0682681	0.238633	0.104843	0.153918	0.328524	0.438354	0.482545	0.336104	0.150413	0.39521	0.517254	0.347305	0.447178	0.379933	0.19108	0.229894	0.335739	0.507693	0.45679	0.131496	0.11365	0.145079	0.0340988	0.332018	0.546469	0.458768	0.198658	0.406772	0.59931	0.359517	0.248197	0.521604	0.304139	0.205365	0.335417	0.113379	0.105737	0.33827	0.501081	0.168888	0.0466216	0.179639	0.168241	0.294935	0.125417	0.100586	0.264489
52.9197	24.5421	2.90113	0.566238	0.538965	0.328665	0.408177	0.146193	0.464592	0.430446	0.785349	0.350956	0.207751	0.306472	0.173931	0.156622	0.828642	0.655307	0.874777	0.585589	0.268176	0.353716	0.584518	0.393538	0.291873	0.607278	0.426228	0.409155	0.251472	0.344032	0.54883	0.562173	0.407037	0.0985474	0.150295	0.131872	0.175357	0.542331	0.858468	0.886841	0.500138	0.408918	0.281819	0.241863	0.353523	0.475739	0.0352733	0.0839098	0.39252	0.309653
47.4357	21.9916	3.32841	0.927333	0.784388	0.486269	0.499514	0.191326	0.616923	0.531639	0.481715	0.0394643	0.63449	0.606411	0.205585	0.248223	0.0904817	0.204295	0.746053	0.620664	0.199182	0.24102	0.326008	0.362659	0.330974	0.349963	0.414069	0.0418216	0.304344	0.516892	0.435586	0.319477	0.43003	0.197019	0.165816	0.269829	0.803571	0.823199	0.701079	0.646195	0.339762	0.152364	0.248944	0.166293	0.221921	0.4079	0.459338	0.128933	0.34382	0.228369
26.0054	13.082	0.285739	0.375167	0.945154	1.379	1.12599	0.594917	0.50221	0.661129	0.600596	0.378651	0.661385	0.679302	0.402865	0.104866	0.0808939	0.100949	0.3775	0.341519	0.327301	0.445927	0.461564	0.0578079	0.408158	0.431343	0.381744	0.0818448	0.376995	0.327745	0.0668674	0.377642	0.585973	0.581004	0.615971	0.538001	0.16771	0.57781	0.486785	0.304909	0.312188	0.10439	0.171866	0.457959	0.663416	0.459731	0.483564	0.295677	0.266894	0.566652
108.155	53.7415	7.79438	0.338816	0.690479	0.754061	0.150515	0.288238	0.574466	0.842596	0.0557306	0.424682	0.403715	0.474465	0.545184	0.30513	0.297659	0.417727	0.541512	0.587732	0.161678	0.357103	0.962266	1.0348	0.644554	0.960742	0.328125	0.266946	0.289649	0.686946	0.808746	0.552297	0.650836	0.626845	0.100624	0.377226	0.472965	0.501464	0.146358	0.146707	0.786655	0.937711	0.352189	0.578272	0.218859	0.648639	0.41536	0.20185	0.615446	0.554521
64.663	30.6407	4.3016	1.25135	0.523416	0.564946	0.442579	0.231802	0.269827	0.214947	0.158183	0.12395	0.680337	1.09082	0.768969	1.00339	1.0696	0.65158	0.207054	0.51647	0.281496	0.739774	0.809199	0.313159	0.85251	0.8542	0.352815	0.150493	0.378147	0.744949	0.610541	0.266289	0.0450769	0.595394	0.834665	0.615166	0.397538	0.480579	0.851593	0.763487	0.37649	0.571788	0.529238	0.503575	0.626452	0.412143	0.0955325	0.111074	0.514114	0.564231
20.3016	10.0976	0.136897	0.259432	0.385311	0.590691	0.533913	0.271696	0.214778	0.326625	0.304089	0.635139	0.509943	0.48217	0.395085	0.0815907	0.203901	0.290083	0.591976	0.316241	0.333714	0.124071	0.533518	0.86424	0.714747	0.338076	0.286559	0.491314	0.324498	0.403891	0.497215	0.24391	0.170741	0.260604	0.252866	0.393319	0.10083	0.482147	0.488565	0.961787	0.807111	0.44828	0.175968	0.330028	0.384311	0.161363	0.426266	0.680448	0.525621	0.225276
50.1495	24.4414	1.86795	0.965712	0.453505	0.232382	0.448103	0.469453	0.406703	0.266053	0.76863	0.53593	0.172888	0.180171	0.214974	0.346671	0.131276	0.750878	1.55793	0.926985	0.484121	0.519952	0.472257	0.529105	0.425923	0.143662	0.0946887	0.268636	0.336116	0.0511408	0.239014	0.257789	0.490403	0.293347	0.40455	0.204335	0.332559	0.044965	0.165765	0.208033	0.120203	0.142984	0.168113	0.227331	0.473998	0.422847	0.17979	0.265101	0.514438	0.747377
33.4397	15.5528	1.13679	0.83933	0.66778	0.419232	0.270124	0.274517	0.520913	1.01687	0.971384	0.309969	0.259273	0.182952	0.264319	0.654579	0.703523	0.214798	0.359408	0.17229	0.346383	0.231463	0.146854	0.268581	0.294501	0.436584	0.494121	0.164182	0.201284	0.474521	0.29848	0.0878831	0.308041	0.579153	0.318464	0.20857	0.473426	0.567039	0.345977	0.531982	0.54222	0.335397	0.0869304	0.291422	0.301753	0.244039	0.0890647	0.485509	0.495665	0.327871
94.6516	49.9391	2.26297	1.23036	0.448532	0.0841021	0.433749	0.264149	0.542903	0.129157	0.49263	0.328695	0.358645	0.419389	0.609914	0.985916	0.726523	0.0256312	0.928043	1.32961	0.876907	0.284078	0.250529	0.474159	0.758261	0.886606	0.662135	0.525702	0.3977	0.955572	1.60529	1.12001	0.121631	0.259956	0.299469	0.38412	0.653857	1.01915	0.830125	0.455032	0.235544	0.532564	0.973461	0.841678	0.376544	0.213215	0.631153	0.557055	0.839271	0.84353
116.154	59.608	7.62165	1.80334	0.949481	0.142254	0.835408	0.914139	0.921186	0.709946	0.643875	1.05451	1.29499	1.39124	0.769647	0.295694	0.358204	0.707762	0.971687	0.942436	0.427855	0.623014	0.162384	0.699306	1.37729	1.06976	0.921047	1.50364	0.930503	1.86105	1.728	0.70711	0.893168	1.37729	1.22602	1.01802	0.841403	1.10653	0.194891	0.526447	0.607225	0.811597	1.06416	0.713185	0.34035	0.501234	0.531195	0.838186	0.899524	0.485537
35.9609	17.2887	1.53757	0.280176	0.462966	0.426068	0.641205	0.623487	0.817614	0.655656	0.60164	0.41875	0.192066	0.309938	0.213166	0.248908	0.525931	0.874993	0.711149	0.448597	0.112291	0.392118	0.589913	0.805651	0.780437	0.358248	0.386964	0.0685535	0.205728	0.240443	0.188249	0.406588	0.718165	0.795604	0.447426	0.194882	0.505547	0.533977	0.641796	0.801402	0.731431	0.366732	0.0640037	0.256905	0.325591	0.485257	0.159597	0.4019	0.261451	0.133697
43.7246	21.7023	1.05182	0.664615	0.234811	0.386296	0.158491	0.436956	0.237081	0.906468	1.36943	0.556496	0.24272	0.124093	0.213986	0.361595	0.615891	0.588962	0.309062	1.01041	1.06238	0.512758	0.381519	0.796024	0.650478	0.181211	0.325321	0.305839	0.208663	0.282782	0.425205	0.672519	0.62751	0.530331	0.315752	0.169802	0.149599	0.209497	0.80413	1.01877	0.582587	0.171799	0.306166	0.649315	0.467991	0.18634	0.119875	0.383965	0.0836357	0.367469
16.1226	8.22714	0.200557	0.141899	0.419609	0.230159	0.489868	0.76779	0.465919	0.110485	0.234295	0.518367	0.38545	0.0833087	0.445031	0.213705	0.0600696	0.232457	0.33572	0.0743886	0.129219	0.337419	0.418724	0.152287	0.108196	0.182705	0.236274	0.389815	0.356181	0.239876	0.0236905	0.125038	0.196278	0.411018	0.424527	0.482969	0.330181	0.461097	0.272894	0.0683146	0.208095	0.266479	0.430497	0.708197	0.680324	0.415444	0.407141	0.489249	0.371605	0.439203
120.251	62.7656	7.93867	2.14533	0.558828	0.366988	0.457664	0.406915	0.684881	0.901041	0.442153	1.47878	1.06533	0.604323	0.48199	0.45055	0.954177	0.959853	1.78973	1.29227	0.444078	0.464708	0.1982	0.146791	0.58849	0.6119	0.137559	0.69479	0.407543	0.519582	0.711558	0.555548	0.939043	1.41589	0.992887	0.490274	0.65683	0.35733	0.955715	0.940611	1.15257	1.4075	1.14448	0.762786	1.18994	1.05765	0.624691	0.299846	0.466967	0.72704
36.1554	17.6939	1.48091	0.775864	0.222108	0.381493	0.312509	0.205931	0.553994	0.797007	1.03273	0.729881	0.217365	0.0463072	0.185939	0.367448	0.349249	0.321963	0.560594	0.612	0.348216	0.814566	0.299195	0.0555685	0.532569	0.442189	0.183586	0.631163	0.604865	0.154824	0.121942	0.185791	0.215055	0.446061	0.038519	0.631995	0.401899	0.397144	0.509136	0.607021	0.549736	0.0761493	0.297579	0.581932	0.428086	0.0656576	0.183565	0.171322	0.374046	0.461709
72.3326	34.8611	1.93366	0.546845	0.3452	0.312841	0.289175	0.277453	0.57326	0.318012	0.0821485	0.36902	0.299165	0.125637	0.0893469	0.335118	0.349556	0.156165	0.268309	0.380215	0.396576	0.205262	0.1246	0.298723	0.279046	0.125023	0.139978	0.562772	0.494132	0.574519	0.428607	0.0967574	0.36561	0.327159	0.124583	0.236857	0.2717	0.405508	0.397737	0.0547834	0.337089	0.181365	0.38289	0.564438	0.183838	0.103873	0.373679	0.69805	0.68297	0.547574
84.8941	42.4576	7.32859	1.55729	0.734607	0.548778	0.167247	0.41349	0.31264	0.366212	0.456825	0.350276	0.157319	0.276084	0.395635	0.154472	0.201992	0.579969	1.00781	0.694584	0.412707	0.265384	0.217744	0.423685	0.0123269	0.477526	0.0502792	0.243437	0.0553403	0.151417	0.192788	0.439182	0.602602	0.319123	0.144303	0.128295	0.299582	0.407276	0.201344	0.346254	0.681658	0.553613	0.402278	0.151131	0.330342	0.419418	0.510035	0.123963	0.273308	0.489391
45.683	24.1466	2.41031	0.703821	0.215479	0.15538	0.837201	0.694766	0.269282	0.441732	0.321	0.17138	0.180499	0.117654	0.443075	0.632982	0.515489	0.329779	0.255228	0.139467	0.304497	0.140739	0.368326	0.558943	0.430573	0.0786323	0.0292445	0.574005	0.670145	0.203798	0.464023	0.620563	0.332793	0.341859	0.285727	0.256044	0.231536	0.306247	0.549404	0.539344	0.396968	0.858518	0.915923	0.310574	0.280203	0.577525	0.315968	0.344575	0.693027	0.508076
49.8656	24.1257	3.50394	1.16062	0.29447	0.175019	0.587282	0.564676	0.522351	0.453702	0.313935	0.357683	0.887934	0.554706	0.274202	0.58261	0.345473	0.726026	0.996274	0.553721	0.256089	0.374135	0.270721	0.240662	0.448226	0.57888	0.639222	0.608312	0.277347	0.416303	0.349877	0.676912	0.556279	0.605869	0.815422	0.733565	0.64429	1.17194	0.782945	0.643541	0.967063	0.898204	0.609356	0.302348	0.230917	0.476722	0.346778	0.191038	0.0868633	0.527066
43.8727	21.7777	0.854039	0.567191	0.595922	0.491442	0.484776	0.221865	0.455612	0.227828	0.228204	0.22431	0.25716	0.258425	0.42212	0.189168	0.402601	0.185865	0.324248	0.377069	0.186413	0.0733464	0.20773	0.652043	0.966293	0.924561	0.494268	0.318954	0.390263	0.418616	0.292261	0.362169	0.305981	0.356743	0.209946	0.160958	0.100012	0.340718	0.443368	0.168165	0.357404	0.357983	0.42461	0.681665	0.708478	0.395191	0.237756	0.240036	0.128142	0.372951
37.6645	16.9656	2.34813	1.61641	0.801347	0.686294	0.216226	0.115708	0.26083	0.172455	0.452913	0.483438	0.676995	0.505707	0.0945804	0.462632	0.875769	0.879721	0.67853	0.570724	0.724481	0.2811	0.177461	0.418387	0.747889	0.922743	0.603945	0.492522	0.551497	0.935074	0.794087	0.181349	0.325896	0.616381	0.61976	0.760355	0.0911629	0.25679	0.789332	1.4019	1.06219	0.315224	0.40628	0.366164	0.521695	0.451035	0.307428	0.128128	0.0917538	0.238226
15.5506	7.36033	0.590596	0.696667	0.366304	0.230339	0.212858	0.317873	0.0499234	0.615684	0.698959	0.734467	0.456552	0.158201	0.136692	0.206836	0.361233	0.177032	0.219812	0.185588	0.324197	0.308324	0.402371	0.228191	0.203871	0.335485	0.29092	0.178671	0.401093	0.379777	0.128919	0.339894	0.383509	0.272361	0.23007	0.176088	0.048347	0.211083	0.369316	0.257953	0.103819	0.323398	0.396805	0.354577	0.254708	0.230692	0.498877	0.303966	0.39095	0.315265
59.5048	29.3508	3.78105	0.669439	0.459449	0.629615	0.358504	0.262782	0.152326	0.709216	1.08273	1.28644	0.948702	0.562372	0.649347	0.380893	0.843082	0.831451	1.00741	1.00057	0.867901	0.738233	0.753785	0.472848	0.0573024	0.338716	0.147902	1.11818	1.42277	0.592609	0.605419	0.966221	1.27963	0.999593	1.17779	0.140422	1.32609	1.15768	0.908067	0.828838	1.20168	0.891031	0.521516	0.648268	0.95198	0.706633	0.593963	0.752829	0.703706	0.826876
23.6903	10.9351	1.97552	0.444568	0.268608	0.431486	0.471545	0.503397	0.154549	0.0297797	0.283156	0.318836	0.311877	0.177796	0.367839	0.259081	0.668326	0.602983	0.362352	0.220825	0.526672	0.238214	0.156734	0.095243	0.221387	0.27883	0.321824	0.578302	0.276601	0.390983	0.361918	0.25551	0.268239	0.39035	0.303985	0.160415	0.102574	0.348447	0.295493	0.175325	0.0542601	0.26642	0.213806	0.212709	0.366141	0.374453	0.554522	0.628597	0.248903	0.129501
29.6259	13.7105	1.36938	0.70151	0.17743	0.717515	0.372869	0.638385	0.34277	0.893887	0.931555	0.169056	0.6954	0.474378	0.322853	0.355237	0.451367	0.181453	0.626273	0.746737	0.555441	0.578137	0.749604	0.456453	0.148524	0.142197	0.154305	0.501261	0.447031	0.320346	0.328975	0.712473	0.512199	0.171809	0.297977	0.348959	0.333141	0.403564	0.184045	0.646907	0.22339	0.698421	0.613925	0.119796	0.0777562	0.111933	0.242471	0.152279	0.319796	0.0243938
20.7392	10.3443	0.10359	0.45924	0.655293	0.376419	0.228884	0.104676	0.052425	0.361589	0.239829	0.202478	0.0686318	0.453764	0.681627	0.717083	0.375754	0.108891	0.473807	0.487946	0.351877	0.191755	0.535335	0.738692	0.464273	0.310335	0.410008	0.539677	0.462447	0.774599	0.743364	0.533558	0.0793548	0.212249	0.45851	0.422929	0.251045	0.223715	0.392635	0.573112	0.447606	0.0230568	0.296736	0.0512786	0.374481	0.347912	0.194253	0.624397	0.977701	0.788269
29.7876	14.653	0.883033	0.620093	0.423555	0.101572	0.274674	0.373988	0.373647	0.336928	0.26056	0.37915	0.848221	0.810183	0.544994	0.16906	0.371144	0.24367	0.289654	0.0384409	0.139716	0.273067	0.501063	0.229858	0.207288	0.299929	0.310255	0.677878	0.56818	0.319959	0.095848	0.323812	0.310684	0.165513	0.177807	0.24261	0.260109	0.301922	0.105207	0.4031	0.711942	0.83894	0.676292	0.3293	0.100715	0.0864889	0.0819309	0.355241	0.564362	0.658708
35.1554	15.9107	2.53532	1.37662	0.464086	0.186401	0.130996	0.495881	0.340563	0.372514	0.330147	0.243034	0.0420316	0.0919605	0.19073	0.11915	0.25927	0.178044	0.372676	0.496236	0.0957723	0.167629	0.431494	0.396446	0.169799	0.2171	0.22371	0.35171	0.150815	0.148974	0.148669	0.147855	0.364788	0.177033	0.0658709	0.0500611	0.231435	0.277413	0.110583	0.173001	0.321587	0.319639	0.289944	0.240632	0.109373	0.062448	0.0796561	0.298358	0.31705	0.242606
53.3409	25.4626	2.0809	1.13218	0.515378	0.801858	0.432462	0.6424	0.504833	0.286443	0.264374	0.275845	0.122879	0.358476	0.595891	0.644576	0.451195	0.558132	0.998792	0.815555	0.104488	0.331551	0.11671	0.785414	0.822287	0.859037	0.555489	0.182758	0.293652	0.769527	0.743177	0.583827	0.478801	0.459007	0.408627	0.663504	0.903273	0.926344	0.398197	0.313643	0.578671	0.488244	0.168317	0.598626	0.403224	0.328046	0.431624	0.458296	0.656377	1.18568
50.8401	24.8628	4.18919	0.934969	0.418392	0.110648	0.117226	0.440725	0.579262	0.581475	0.608027	0.574009	0.386133	0.266242	0.229828	0.564251	0.397309	0.148768	0.0696119	0.30723	0.409758	0.398784	0.123233	0.214017	0.495201	0.496392	0.319337	0.33481	0.185639	0.188587	0.163666	0.230706	0.638065	0.808889	0.619146	0.248792	0.494208	0.179672	0.298746	0.0307497	0.0721481	0.200506	0.266639	0.342546	0.393861	0.411906	0.199128	0.213646	0.129136	0.172406
65.1512	33.9703	4.37308	0.682396	0.691866	0.34834	0.320759	0.580833	0.404859	0.310732	0.26044	0.213211	0.429442	0.895611	0.725032	0.395437	0.174481	0.0660422	0.233835	0.135183	0.347181	0.291227	0.0923214	0.363897	0.392867	0.396147	0.340934	0.50996	0.345665	0.148564	0.563475	0.494459	0.335164	0.256339	0.0480287	0.349024	0.375877	0.195713	0.550126	0.214136	0.337323	0.443525	0.499493	0.393024	0.704164	0.644451	0.567017	0.665758	0.37271	0.765631
42.6875	20.6498	1.03509	0.526238	0.251539	0.583265	0.708833	0.775082	0.597561	0.569249	0.392734	0.419213	0.521955	0.2252	0.313846	0.243413	0.431599	0.537049	0.176113	0.326859	0.293461	0.192888	0.270555	0.606297	0.74738	0.375072	0.461508	0.594618	0.535218	0.686508	0.526307	0.313198	0.445474	0.661824	0.599577	0.0946682	0.84362	0.688233	0.397818	0.184897	0.447289	0.499423	0.418324	0.292255	0.294906	0.465836	0.214889	0.692169	0.820998	0.392408
43.0461	19.7777	1.4763	1.3408	0.535882	0.803604	0.72039	1.2265	0.832514	0.407674	0.422591	0.0871249	0.833615	1.05072	0.605665	0.483448	0.413586	0.274738	0.312899	0.304765	0.226021	0.64354	0.780626	0.396113	0.747062	0.883924	0.788426	0.641412	0.467222	1.06605	1.04979	0.651829	0.442928	0.289835	0.45222	0.969179	1.20989	1.25061	0.743585	0.439934	0.549326	0.355084	0.288588	0.199647	0.281567	0.598861	0.829202	0.684812	0.300334	0.563313
39.524	20.015	0.633348	0.60796	0.428355	1.10797	1.13052	0.610524	0.528384	0.699058	0.813787	0.813644	0.465034	0.214229	0.12328	0.413335	0.129736	0.158575	0.240791	0.239148	0.564414	0.391481	0.0748513	0.0406572	0.345016	0.476056	0.503183	0.832988	0.535759	1.21399	1.35263	0.792291	0.870939	0.701238	0.486879	0.143123	0.702785	0.94533	0.892251	0.784091	0.670258	0.5302	0.822478	0.893507	0.542952	0.168288	0.0653222	0.275934	0.193473	0.466438
42.5878	23.8396	3.91743	0.623025	0.573675	0.315129	0.483924	0.33851	0.160023	0.456357	0.507884	0.4533	0.299183	0.281866	0.0423201	0.436505	0.326842	0.275518	0.0678797	0.168831	0.082113	0.392269	0.35973	0.0453689	0.367819	0.258695	0.118697	0.230421	0.486045	0.500212	0.481811	0.299731	0.258648	0.226669	0.440165	0.431895	0.513315	0.597506	0.343979	0.482181	0.639418	0.544901	0.171267	0.425957	0.642494	0.486144	0.412787	0.587836	0.635031	0.385264
38.7448	19.5756	1.40761	1.20244	0.708246	0.243888	0.162483	0.561931	0.96663	0.919016	0.97868	0.838715	0.192751	0.858564	0.537234	0.481371	1.09239	1.31139	1.12826	0.715356	0.0695698	0.889389	0.654427	0.524122	0.783217	0.853346	0.825156	0.532947	0.419128	0.213116	0.40486	0.169836	0.406261	0.758485	0.643833	0.63324	0.58375	0.279904	0.47166	0.435957	0.9976	0.922371	0.982407	0.650552	0.189106	0.314289	0.783832	0.461119	0.727502	0.7298
55.3754	28.2681	3.04974	0.669127	0.23293	0.160958	0.0588146	0.165172	0.33181	0.318227	0.349224	0.579836	0.254491	0.140284	0.458905	0.341635	0.556336	0.534315	0.440444	0.63839	0.765895	0.490873	0.353458	0.792821	0.561643	0.290089	0.240438	0.287147	0.0223007	0.4323	0.741436	0.609181	0.483088	0.571944	0.494161	0.739639	0.567729	0.310349	0.224207	0.162532	0.295018	0.00807171	0.345125	0.41043	0.6097	0.60075	0.454822	0.323963	0.256034	0.530462
77.7525	38.2526	2.75351	0.13817	0.586846	0.613538	0.770532	0.723002	0.488372	0.493502	1.17411	0.999782	0.571501	0.568517	0.835654	0.947122	0.366257	0.342678	0.305101	0.387601	0.35335	0.45444	0.40491	1.08554	1.21039	0.544062	0.46782	0.0886218	0.50736	0.790366	0.428008	0.671491	0.604106	0.558531	1.05609	0.919465	0.65482	1.21804	0.776664	0.402623	0.351212	0.607265	0.452687	0.460083	0.0159104	0.753821	0.651122	0.50948	0.505336	0.35414
27.9954	13.5237	1.31151	0.717224	0.364162	0.15904	0.288755	0.397425	0.11378	0.224186	0.295088	0.385921	0.356273	0.500854	0.462215	0.229727	0.258667	0.47902	0.404252	0.136202	0.325533	0.234311	0.232979	0.348738	0.28311	0.325453	0.263665	0.651108	0.723736	0.701139	0.671423	0.466719	0.330498	0.32287	0.336561	0.382584	0.20748	0.144383	0.21931	0.193314	0.287003	0.178723	0.228953	0.273892	0.079153	0.171295	0.414463	0.587542	0.530222	0.722741
78.0889	37.8822	7.12314	3.04152	0.6808	0.687213	0.506848	1.13107	1.04522	1.18443	0.940684	0.517124	0.287666	0.252568	0.117601	0.264873	0.49765	0.671516	1.17911	0.978475	0.72504	1.00562	0.627145	0.648253	0.86817	0.706824	0.551893	0.675134	0.584022	0.203332	0.427608	0.771246	0.644018	0.583252	1.17433	1.6004	0.861466	0.0955712	0.280618	0.401993	0.597327	0.591904	0.413258	0.385575	0.618214	0.736909	1.20446	0.241809	0.22255	0.481841
18.7749	7.97566	1.17089	0.28114	0.361827	0.254544	0.540291	0.0234624	0.597217	0.499766	0.151015	0.385285	0.290971	0.462896	0.220395	0.141208	0.139921	0.275397	0.221425	0.342393	0.605659	0.449223	0.0500956	0.229149	0.186554	0.156905	0.172374	0.137281	0.276811	0.118712	0.460101	0.687073	0.0958161	0.535612	0.462816	0.204342	0.196843	0.295487	0.226793	0.246668	0.436126	0.44668	0.578964	0.681969	0.293306	0.163572	0.0757477	0.115236	0.142253	0.298712
38.5271	19.2402	0.420016	1.72277	0.62478	0.480354	0.740143	0.564077	0.605301	0.537741	0.595575	0.456667	0.406147	0.372693	0.42714	0.184455	0.62259	0.995342	0.794186	0.589702	0.841599	0.750289	0.613575	0.859197	0.548573	0.22266	0.668027	0.239801	0.582924	0.662285	0.807797	0.85351	0.25878	0.573367	0.403587	0.646339	0.645736	0.444226	0.720779	0.286114	0.237162	0.232678	0.61217	0.745853	0.590964	0.697932	0.892568	0.555587	0.0388933	0.470131
41.9869	20.5346	1.85346	0.407744	0.241393	0.396725	0.159971	0.244802	0.128535	0.223141	0.471639	0.816682	0.534308	0.433856	0.505952	0.22006	0.199611	0.176444	0.438558	0.447453	0.143781	0.102735	0.280476	0.203917	0.126271	0.537028	0.535559	0.174861	0.313709	0.253638	0.447723	0.614879	0.237628	0.407617	0.31515	0.0721747	0.396198	0.606814	0.550503	0.506725	0.389066	0.224385	0.30005	0.639253	0.839717	0.810207	0.350515	0.178304	0.578943	0.716564
15.6181	7.44082	0.56828	0.234878	0.209864	0.400151	0.301877	0.130035	0.261345	0.368444	0.350608	0.253131	0.0907453	0.061523	0.229618	0.220181	0.0371942	0.260758	0.202066	0.278254	0.427898	0.376496	0.0336656	0.313699	0.478582	0.45736	0.384827	0.320839	0.49632	0.310594	0.313893	0.389471	0.216763	0.307191	0.313639	0.103933	0.283862	0.157163	0.111285	0.122317	0.247683	0.0619736	0.308949	0.172539	0.206659	0.35617	0.23276	0.197764	0.125091	0.214837
34.6437	16.9907	2.58885	0.999263	0.588208	0.462679	0.395573	0.252663	0.371474	0.428532	0.194306	0.399228	0.105033	0.0217681	0.625189	0.717983	0.428153	0.633819	0.665867	0.731831	0.718845	0.657045	0.241607	0.443302	0.609143	0.238832	0.199231	0.280501	0.611795	0.580132	0.186789	0.312776	0.496863	0.415062	0.458967	0.695527	0.549685	0.173127	0.308214	0.212442	0.577513	0.501185	0.658937	0.312346	0.214248	0.261414	0.241131	0.186658	0.730623	0.616107
27.6571	12.7028	2.45716	0.859002	0.4247	0.177332	0.150034	0.311232	0.394805	0.247797	0.173814	0.604749	0.752945	0.448247	0.38838	0.637822	0.336607	0.25389	0.647211	0.755924	0.616216	0.570748	0.568344	0.485247	0.446771	0.173478	0.60219	0.386341	0.320577	0.0907059	0.305083	0.303306	0.423727	0.767451	0.468498	0.488304	0.601468	0.557143	0.314689	0.222022	0.370001	0.553801	0.252511	0.419076	0.23966	0.0593673	0.300148	0.463638	0.351111	0.842926
28.6808	13.5418	1.53666	0.303673	0.558418	0.211642	0.311325	0.517947	0.660589	0.796301	0.481699	0.0851531	0.307906	0.383719	0.432665	0.435392	0.589649	0.333728	0.384096	0.132773	0.126676	0.256398	0.518179	0.615496	0.457555	0.140496	0.236856	0.134078	0.0923246	0.403006	0.48967	0.108996	0.319146	0.557695	0.436163	0.132986	0.293854	0.496747	0.37496	0.0744077	0.246492	0.194078	0.289915	0.0713979	0.322134	0.493977	0.685392	0.888334	0.849533	0.585322
46.2383	22.7674	2.39131	1.38971	0.250326	0.257254	0.468466	0.648297	0.500586	0.23744	0.464933	0.229408	0.207062	0.294539	0.233297	0.330414	0.333482	0.552825	0.749252	0.686544	0.558453	0.186508	0.24454	0.248312	0.525545	0.948398	0.957135	0.715792	0.361407	0.0818777	0.0862145	0.225647	0.289809	0.186108	0.53831	0.478298	0.179681	0.223519	0.309491	0.389968	0.308285	0.320361	0.545515	0.334307	0.186337	0.262277	0.379591	0.20628	0.221803	0.497325
59.5987	29.0818	3.47672	1.69178	0.608695	1.53591	0.99548	0.241302	0.796916	0.248323	0.540389	0.664612	0.445737	0.533653	0.554113	0.0994522	0.256113	0.350265	0.403503	0.47409	0.077533	0.345503	0.500333	1.04908	1.45134	0.875989	0.525846	0.425128	0.464357	0.305634	0.372015	0.178666	0.296714	0.371478	0.560131	0.868635	0.585722	0.216842	0.369769	0.456352	0.289576	0.762097	1.00986	0.411331	0.445141	0.919899	0.446105	0.371432	0.223803	0.157542
25.762	11.8879	0.752875	0.986631	0.137178	0.273891	0.299962	0.505275	0.520246	0.524236	0.347772	0.181999	0.33097	0.392361	0.205003	0.264206	0.357126	0.145536	0.15629	0.251959	0.423932	0.326808	0.19358	0.0853522	0.383014	0.398251	0.544597	0.820338	0.432473	0.351005	0.124636	0.142353	0.306139	0.230758	0.533172	0.30038	0.189955	0.224602	0.705281	0.581927	0.513676	0.523642	0.531475	0.335327	0.135953	0.183662	0.13836	0.494893	0.74967	0.171087
40.6308	19.7365	2.59816	1.25048	0.73705	0.528407	1.19388	0.99775	0.721066	0.822736	0.531229	0.487542	0.946509	0.607227	0.209915	0.701643	0.964676	0.5257	0.182929	0.305872	0.331857	0.172559	0.0182497	0.211733	0.460062	0.644509	0.570166	0.382893	0.155403	0.340992	0.517582	0.181832	0.529989	0.279943	0.0633753	0.374218	0.499386	0.438576	0.359044	0.239925	0.368663	0.385074	0.261205	0.321709	0.246143	0.36263	0.463867	0.495259	0.0330747	0.407666
72.0918	36.9666	3.18572	1.15418	1.27758	0.36424	0.367335	0.486045	0.647242	0.783964	0.727172	0.742427	0.862866	0.727974	0.692237	0.665866	0.80416	0.407891	0.39107	0.109008	0.338671	0.685339	0.758582	0.85086	0.584479	0.464075	0.550071	0.316377	0.42221	0.120206	0.582153	0.617905	0.359716	0.196505	0.490521	0.234369	0.246731	0.731705	1.07462	0.202034	0.945579	0.943256	0.553651	0.471889	0.842685	0.572792	0.472248	0.401243	0.298897	0.960857
GCL	Power=5.242
10.312	5.04642	0.123753	0.164856	0.20423	0.252297	0.253439	0.0214455	0.0731424	0.0996135	0.296119	0.255634	0.169331	0.383228	0.340619	0.110475	0.236885	0.0898926	0.161749	0.242041	0.185757	0.233419	0.061688	0.364207	0.336291	0.0640611	0.173056	0.047558	0.246856	0.205058	0.0596802	0.224707	0.218141	0.241211	0.196757	0.0248776	0.221025	0.251985	0.138715	0.135078	0.0757083	0.14977	0.126087	0.108346	0.118718	0.142771	0.168465	0.16829	0.0612998	0.098701
25.1114	12.4153	0.0518602	0.262433	0.148079	0.170796	0.298918	0.215541	0.456921	0.563675	0.368923	0.324639	0.172013	0.151045	0.122036	0.310006	0.508129	0.43612	0.183024	0.192593	0.262823	0.496959	0.320797	0.379373	0.399139	0.211489	0.133876	0.0826287	0.39983	0.569881	0.300921	0.162414	0.248922	0.102205	0.295184	0.469013	0.362427	0.260783	0.275687	0.040832	0.329842	0.448191	0.35264	0.530295	0.31765	0.232978	0.355134	0.261248	0.400508	0.414417
20.4652	10.1108	0.306833	0.291465	0.192863	0.0672483	0.191648	0.412447	0.440873	0.385965	0.395032	0.23442	0.185325	0.168105	0.206863	0.244261	0.098714	0.169046	0.239758	0.130382	0.103392	0.251395	0.181008	0.138136	0.172999	0.38619	0.38528	0.186653	0.105202	0.111571	0.151692	0.105558	0.321099	0.539613	0.403062	0.187434	0.177202	0.0408386	0.149144	0.280195	0.0546298	0.213009	0.160223	0.187027	0.219155	0.158142	0.048568	0.0414058	0.232331	0.336166
11.4638	5.64259	0.111967	0.111125	0.410078	0.44429	0.34398	0.401946	0.380686	0.0791001	0.245348	0.0898846	0.204572	0.0784823	0.292444	0.495925	0.337494	0.26342	0.422302	0.233361	0.638894	0.812401	0.533758	0.321883	0.324594	0.608427	0.362136	0.431212	0.196743	0.230189	0.366627	0.316038	0.812376	0.360112	0.121581	0.501065	0.768458	0.612916	0.5674	0.597823	0.702642	0.348733	0.272683	0.117547	0.292668	0.414174	0.268065	0.324062	0.269527	0.322843
27.2367	13.7183	0.214977	0.249214	0.0707688	0.338591	0.263447	0.0636368	0.220227	0.234633	0.0896373	0.20241	0.511047	0.48947	0.505528	0.293135	0.182184	0.261427	0.604311	0.53441	0.0326748	0.279995	0.274952	0.230189	0.120063	0.25256	0.37956	0.367785	0.205291	0.528844	0.474996	0.418522	0.15192	0.131903	0.316869	0.202831	0.193829	0.220564	0.274431	0.397318	0.409827	0.192533	0.0979801	0.16024	0.135574	0.117839	0.270579	0.313126	0.351776	0.300763
7.28018	3.56501	1.11985	0.520995	2.17968	2.22405	1.3973	1.15195	1.70428	1.80089	2.05525	1.17809	0.554245	1.57294	1.6917	1.43694	1.29773	1.87988	2.68266	1.46389	0.766305	1.51336	0.530207	0.305232	1.14436	0.448419	0.819773	0.401283	1.41136	2.24944	1.2975	0.46558	1.23149	1.29297	2.00313	1.74806	0.906202	0.462644	1.14739	2.0001	0.81806	1.08806	0.124964	0.583819	0.963036	1.374	2.29051	1.08216	0.614735	1.49345
8.70429	4.14618	0.529026	0.126508	0.161251	0.237302	0.11703	0.235799	0.256341	0.308609	0.280208	0.236033	0.267575	0.305339	0.255988	0.228724	0.264519	0.203322	0.119105	0.193327	0.104551	0.0590049	0.305913	0.110148	0.0652458	0.0686209	0.164163	0.1844	0.268737	0.255559	0.144423	0.0176718	0.0829204	0.0449988	0.268916	0.219549	0.136757	0.268969	0.0849757	0.218278	0.163734	0.0966928	0.0893014	0.184653	0.268935	0.280551	0.349986	0.0820053	0.198411	0.26245
79.9946	39.9873	0.539428	0.905553	0.148191	1.3636	0.766453	0.42672	0.8521	0.478789	0.458538	0.779819	0.589777	0.488313	0.670311	0.341616	0.485885	0.366439	0.497678	0.474601	0.54396	0.511298	0.412371	0.696509	0.770959	0.819825	0.64045	0.383799	0.347004	0.395538	0.525762	0.881379	0.715728	0.0811991	0.6431	1.28088	0.515395	0.657683	0.967934	0.303623	0.468796	0.644594	0.987477	1.21875	0.165615	1.15448	1.26378	0.66153	0.401861	0.414295
23.0733	11.376	0.376137	0.403217	0.355027	0.482188	0.460144	0.236011	0.314664	0.289857	0.117362	0.14924	0.228872	0.13175	0.0529385	0.106151	0.162281	0.537157	0.700842	0.322408	0.482609	0.521275	0.439246	0.294508	0.409224	0.598294	0.432971	0.274377	0.0826928	0.163119	0.252491	0.189973	0.426425	0.452819	0.362781	0.361815	0.236802	0.0540703	0.132384	0.329417	0.614505	0.451344	0.425574	0.324829	0.184997	0.218617	0.292446	0.277461	0.0522458	0.197126
13.5731	6.8651	0.317024	0.263109	0.515986	0.551397	0.374767	0.388643	0.658731	0.603217	0.445519	0.393888	0.345894	0.167252	0.31249	0.261762	0.130354	0.129472	0.281399	0.0595763	0.256791	0.135394	0.278225	0.344671	0.176707	0.243748	0.357062	0.312379	0.0592334	0.293367	0.253883	0.0295656	0.18285	0.196205	0.0289899	0.237708	0.25892	0.337248	0.173408	0.233788	0.392936	0.612635	0.406302	0.188609	0.17158	0.19011	0.118506	0.0978141	0.0663235	0.050999
11.7959	5.82171	0.221867	0.392566	0.26699	0.103135	0.107192	0.207752	0.190442	0.0711837	0.152315	0.239801	0.122631	0.0247373	0.230522	0.243321	0.164628	0.0749604	0.137754	0.190094	0.128017	0.145744	0.246275	0.15676	0.248418	0.121914	0.0785394	0.1095	0.207455	0.226294	0.137175	0.0525818	0.100708	0.257312	0.266779	0.148534	0.401273	0.202191	0.173647	0.0946627	0.0651321	0.12475	0.0619631	0.0860687	0.223075	0.281186	0.236755	0.204557	0.0513055	0.162931
16.8817	8.04715	0.558011	0.49276	0.598453	0.685235	0.773713	0.639328	0.562411	0.401326	0.281995	0.217611	0.156566	0.0523379	0.314228	0.225448	0.106093	0.265665	0.180656	0.221895	0.698006	1.1314	0.540964	0.180607	0.122241	0.213421	0.407543	0.535194	0.371606	0.28883	0.427072	0.421527	0.463949	0.414079	0.298314	0.315449	0.538557	0.192348	0.269386	0.446355	0.456812	0.29686	0.570034	0.716885	0.595568	0.224115	0.865127	0.706273	0.0955555	0.470193
40.9339	20.3921	0.175795	0.44675	0.403893	0.465293	0.593952	0.384744	0.294701	0.518611	0.440558	0.38773	0.595434	0.553354	0.330992	0.179071	0.184104	0.239119	0.282305	0.215568	0.387523	0.37226	0.206606	0.392587	0.0907563	0.308299	0.184639	0.257507	0.266783	0.350498	0.449023	0.612177	0.645245	0.290071	0.0821016	0.055977	0.175357	0.190126	0.332768	0.204012	0.133443	0.275963	0.318675	0.122373	0.21153	0.205049	0.122329	0.203289	0.216774	0.207274
56.7422	28.2194	2.50651	1.88249	1.75719	0.934297	0.481842	0.623515	0.24877	0.295336	0.369108	0.0272163	0.376301	0.844332	0.719803	0.439204	0.156564	0.346556	0.799355	1.25616	0.402502	0.175857	0.23381	0.606262	0.619699	1.46834	1.04737	0.60756	1.4123	1.08224	0.470106	0.800241	0.88266	0.450533	0.579741	0.920636	0.974561	0.590193	0.556736	0.959117	0.728343	0.691567	0.0445369	1.14243	0.659818	0.337713	0.48717	0.731803	0.338745	0.796235
10.7456	5.21994	0.275303	0.134604	0.404916	0.28762	0.117736	0.412464	0.598018	0.522571	0.147819	0.0822573	0.460046	0.335031	0.27345	0.271809	0.248971	0.379942	0.324992	0.288599	0.321685	0.2778	0.306776	0.195921	0.0360593	0.125235	0.216986	0.518931	0.488548	0.386146	0.364766	0.28782	0.137654	0.0692515	0.0440108	0.276698	0.261163	0.228203	0.416125	0.270097	0.242232	0.102561	0.258776	0.170675	0.334815	0.340128	0.145222	0.305305	0.306487	0.0382022
22.0508	11.1117	0.348575	0.236754	0.132527	0.183584	0.200696	0.0812197	0.216388	0.167408	0.238214	0.358581	0.58353	0.335072	0.455303	0.268089	0.183805	0.524026	0.564218	0.352261	0.29846	0.467648	0.493803	0.299695	0.193007	0.268098	0.254252	0.516147	0.331259	0.122817	0.109424	0.295589	0.351568	0.141738	0.202584	0.202218	0.185111	0.288736	0.089298	0.0753198	0.265047	0.343431	0.257569	0.19714	0.260786	0.330195	0.434156	0.56626	0.409943	0.122244
25.2716	12.6729	0.477808	0.629146	0.292643	0.419501	0.56562	0.404568	0.190038	0.590059	0.752829	0.561137	0.294025	0.293377	0.313731	0.329006	0.324918	0.204762	0.101806	0.262415	0.365046	0.136625	0.37937	0.508891	0.56538	0.388729	0.40103	0.734669	0.721576	0.461376	0.462765	0.312065	0.525734	0.367918	0.146478	0.113604	0.270532	0.412818	0.431557	0.312986	0.329852	0.581571	0.543543	0.103372	0.28697	0.186638	0.405876	0.788401	0.819249	0.667235
27.8841	14.2528	0.565501	0.574295	0.353977	0.160805	0.499213	0.192517	0.495225	0.669252	0.409821	0.0550241	0.340436	0.438278	0.135443	0.185502	0.408536	0.262086	0.0978737	0.239952	0.381315	0.474987	0.23132	0.204826	0.478467	0.885084	0.691228	0.306673	0.211398	0.065758	0.263655	0.319316	0.435744	0.172973	0.176372	0.271989	0.619747	0.624959	0.644937	0.602889	0.587454	0.872636	0.739337	0.193778	0.367334	0.430891	0.339758	0.320828	0.485134	0.763625
60.9872	29.8923	0.941968	0.493172	0.646618	0.568161	0.484154	0.127976	0.444374	0.41683	0.376436	0.346813	0.138355	0.440639	0.283751	0.575203	0.446277	0.544954	1.03075	0.690743	0.367403	0.625278	0.47598	0.422108	0.669641	0.350392	0.405969	0.0764835	0.416102	0.312372	0.16756	0.364623	0.946128	0.521559	0.510736	0.961278	0.622282	0.284618	0.968645	1.07982	0.645076	0.353315	0.426575	0.392303	0.130753	0.327246	0.30502	0.276301	0.317897	0.733247
35.8282	17.7473	0.405862	0.320777	0.19611	0.741298	1.12719	1.00544	0.551936	0.805661	0.234983	0.435943	0.361677	0.257764	0.300584	0.27172	0.518546	0.413967	0.212625	0.0730339	0.823461	1.34365	0.61243	0.120199	0.429411	0.342509	0.249991	0.331079	0.614529	1.15677	1.08655	0.401303	0.172545	0.352593	0.170173	0.240681	0.220027	0.519656	0.293833	0.251194	0.6018	0.216811	0.227323	0.170467	0.485739	0.503918	0.311581	0.797755	1.00447	0.885369
25.5952	12.7069	0.11141	0.317259	0.253877	0.133148	0.335481	0.36702	0.26384	0.324525	0.100265	0.349767	0.378915	0.407201	0.257862	0.128867	0.331034	0.358293	0.5769	0.319256	0.0717536	0.292526	0.340778	0.369806	0.93692	0.518062	0.524327	0.408063	0.347181	0.258972	0.288836	0.476069	0.435877	0.326884	0.0651418	0.324492	0.404455	0.311677	0.604389	0.930144	0.712464	0.409981	0.185238	0.584466	0.493499	0.472277	0.450651	0.178698	0.280847	0.486567
21.3188	10.6207	0.347739	0.386264	0.337975	0.528341	0.661015	0.521259	0.575324	0.527732	0.309319	0.209004	0.255221	0.131746	0.0776664	0.226098	0.151198	0.0327962	0.0648721	0.111896	0.291024	0.197356	0.140113	0.419286	0.254872	0.0777898	0.120685	0.469134	0.449419	0.177568	0.107486	0.336752	0.338453	0.103698	0.377847	0.242474	0.198157	0.301935	0.151978	0.124209	0.13698	0.328122	0.252657	0.0415774	0.23634	0.284431	0.10532	0.36845	0.292588	0.296676
42.1615	20.7608	0.41273	0.239966	0.286667	0.280681	0.605668	0.92779	0.769381	0.16115	0.226492	0.325769	0.335819	0.54968	0.638835	0.884751	0.884198	0.47382	0.152829	0.00650787	0.225207	0.30985	0.113656	0.258506	0.305924	0.0430986	0.388902	0.6224	0.414018	0.368101	0.248559	0.342019	0.161495	0.127439	0.164369	0.382667	0.533145	0.39101	0.560295	0.462954	0.214267	0.182319	0.462651	0.477444	0.22257	0.299477	0.496659	0.153701	0.161221	0.425364
23.6106	12.0511	0.600286	0.478806	0.161565	0.479813	0.3387	0.48304	0.366758	0.524113	0.352929	0.234901	0.586711	0.376743	0.302946	0.160016	0.317593	0.302368	0.321974	0.0821192	0.0295256	0.189417	0.347883	0.133386	0.230538	0.43958	0.316604	0.188738	0.53419	0.470342	0.171519	0.336783	0.124384	0.226999	0.218806	0.296797	0.370278	0.638692	0.361445	0.646656	0.868547	0.357015	0.0244939	0.194525	0.367743	0.495675	0.33375	0.271236	0.619072	0.794962
31.8544	15.9937	0.210202	0.35769	0.615278	0.37892	0.229546	0.429289	0.549637	0.598741	0.37107	0.402109	0.90924	0.860528	0.399305	0.111229	0.476478	0.709252	0.706822	0.898428	0.839021	0.484246	0.210414	0.279875	0.430185	0.481676	0.7269	0.479704	0.17511	0.0944352	0.202883	0.230427	0.476096	0.696368	0.596985	0.406543	0.488365	0.186831	0.139838	0.222224	0.289818	0.387415	0.48368	0.298022	0.369839	0.356889	0.435013	0.81306	0.68044	0.42525
24.845	12.1478	0.593566	0.392771	0.540455	0.587722	0.162535	0.176711	0.289663	0.379926	0.491155	0.614606	0.379025	0.437063	0.555514	0.609736	0.556948	0.719878	0.812548	0.304738	0.709943	0.873521	0.419102	0.384167	0.208051	0.150589	0.353235	0.457848	0.208876	0.0867587	0.318211	0.585747	0.346171	0.0378749	0.127275	0.281413	0.326824	0.257655	0.076551	0.283409	0.398286	0.275496	0.28269	0.595572	0.0285032	0.285291	0.095339	0.490085	0.633959	0.0292777
17.7557	8.34425	0.720988	0.606732	0.159131	0.472635	0.425737	0.342597	0.515959	0.734649	0.260043	0.286142	0.38956	0.114979	0.195623	0.142503	0.100807	0.284836	0.955544	0.739966	0.289148	0.437823	0.5087	0.42137	0.396818	0.331629	0.169454	0.284732	0.159865	0.0607424	0.327412	0.316592	0.623834	0.346188	0.212533	0.179768	0.38255	0.835332	0.931226	0.547516	0.177562	0.17968	0.574291	0.277093	0.139309	0.297789	0.370382	0.0818931	0.415625	0.605693
32.6834	15.8146	0.972908	0.6337	0.489313	0.550771	0.258933	0.269668	0.323283	0.375085	0.533684	0.593904	0.379035	0.520287	0.483784	0.457875	0.404475	0.791116	0.342805	0.315925	0.32824	0.438328	0.506157	0.220293	0.267037	0.266751	0.166849	0.331334	0.462969	0.676182	0.402394	0.146478	0.0753635	0.063595	0.168984	0.313865	0.0684648	0.249918	0.756958	0.831136	0.449412	0.200749	0.0202045	0.412247	0.572843	0.444093	0.197361	0.359981	0.642734	0.475321
29.8384	15.5401	0.933583	0.347099	0.178044	0.492942	0.595082	0.24863	0.120086	0.459233	0.55456	0.421896	0.216422	0.210563	0.312827	0.419345	0.117707	0.162644	0.602853	0.754954	0.53679	0.200317	0.255073	0.229715	0.37859	0.367665	0.272779	0.625347	0.685527	0.288411	0.15847	0.0893553	0.342003	0.486581	0.438046	0.0970202	0.333306	0.706019	0.871971	0.848529	0.318357	0.385621	0.2305	0.327659	0.270515	0.0967543	0.172414	0.589553	0.987458	0.933473
28.037	14.0558	0.328126	0.173841	0.361884	0.476768	0.150095	0.24045	0.379257	0.48676	0.432351	0.255391	0.233393	0.193046	0.389156	0.385991	0.201071	0.499844	0.389929	0.17198	0.199942	0.424411	0.462913	0.293665	0.301535	0.107321	0.137906	0.181812	0.170812	0.117349	0.302443	0.276207	0.355385	0.14266	0.128934	0.0830344	0.2815	0.45886	0.3048	0.191365	0.204715	0.217825	0.273245	0.450764	0.603709	0.461488	0.0836033	0.194906	0.0832378	0.385166
20.2506	9.84086	0.429094	0.109964	0.608962	1.25178	1.27424	0.327533	0.536447	0.576528	0.591192	0.643194	0.367963	0.230696	0.127355	0.602492	0.374786	0.716585	1.143	0.437752	0.669594	0.42929	0.74873	0.602601	0.423049	0.376503	0.223466	0.357985	0.37697	0.037768	0.311263	0.380363	0.876724	0.67693	0.0603809	0.290353	0.221013	0.465765	0.399907	0.123011	0.224937	0.395483	0.465987	0.28915	0.446335	1.03945	0.845715	0.622712	0.609479	0.614554
29.8157	14.2897	0.721747	0.161512	0.363292	0.222399	0.382104	0.333462	0.501274	0.450784	0.436953	0.183427	0.139735	0.376974	0.433487	0.172684	0.738989	0.909076	0.793409	0.372681	0.181337	0.167232	0.379521	0.405404	0.529777	0.745984	0.443103	0.816386	0.639191	0.486809	0.525998	0.313064	0.309132	0.345319	0.103136	0.0299774	0.156861	0.348626	0.332823	0.612948	0.952634	0.592062	0.00263809	0.115326	0.303455	0.549287	0.582494	0.536463	0.560013	0.277769
23.5191	11.3144	0.46216	0.442689	0.725808	0.539832	0.0784303	0.155977	0.719906	1.10011	0.65707	0.253387	0.695707	0.492752	0.167667	0.0950234	0.356232	0.398346	0.474893	0.817046	0.671824	0.159997	0.479932	0.77729	0.619774	0.231462	0.227195	0.193371	0.140742	0.116832	0.16045	0.493124	0.81751	0.490539	0.395851	0.425541	0.388752	0.357013	0.368529	0.20776	0.244005	0.0813188	0.446902	0.410147	0.396319	0.467182	0.276943	0.24809	0.353278	0.496168
22.3315	10.773	0.722382	0.488972	0.503297	0.536895	0.0345281	0.399002	0.315722	0.472715	0.38197	0.199169	0.399829	0.632862	0.57076	0.255252	0.223529	0.171679	0.172221	0.567715	0.480017	0.322066	0.390689	0.359292	0.403413	0.489985	0.208084	0.0846988	0.373969	0.77972	0.443357	0.306696	0.382739	0.198676	0.185425	0.296316	0.252927	0.619749	0.601563	0.171419	0.15941	0.217531	0.415987	0.778214	0.941967	0.62621	0.0770364	0.297574	0.152319	0.139411
63.1265	31.0824	0.660944	0.302027	0.650674	0.3502	0.629399	0.622238	0.396749	0.389946	0.278667	0.170472	0.0319628	0.363931	0.441058	0.488006	0.719753	0.531102	0.578347	0.487996	0.858868	0.334798	0.212867	0.275101	0.345504	0.412161	0.732074	0.489098	0.804703	0.264124	0.644436	0.917903	0.577923	0.0774698	0.323691	0.585954	0.0950302	0.343265	0.516194	0.385399	0.409089	0.784781	0.867611	0.646269	0.483812	0.434353	0.732976	0.682793	0.563587	0.245425
62.3342	31.4905	0.45303	0.306869	0.214631	0.0465218	0.433309	0.250886	0.241516	0.207238	0.2534	0.150776	0.202593	0.562748	0.78827	0.638055	0.143399	0.154545	0.725908	0.541734	0.378234	0.40842	0.192715	0.318673	0.252075	0.338267	0.21518	0.317163	0.255088	0.277544	0.345756	0.373862	0.386112	0.290381	0.199557	0.384326	0.389728	0.227693	0.089064	0.233372	0.379128	0.355643	0.650938	0.656387	0.545165	0.441802	0.265563	0.206007	0.33988	0.128722
52.294	25.3728	1.07945	0.245106	0.499451	0.288807	0.515818	0.637352	0.482935	0.129952	0.266686	0.115615	0.378035	0.589573	0.540936	0.439362	0.326783	0.332933	0.585438	0.526346	0.244827	0.277811	0.450743	0.898838	0.672631	0.301613	0.334584	0.842146	0.918446	0.748927	0.514404	0.176889	0.0551772	0.298656	0.17159	0.478533	0.402122	0.326332	0.247829	0.69854	0.726587	0.461443	0.421198	0.356075	0.322328	0.282045	0.246021	0.709427	0.737418	0.28521
26.382	13.132	0.274943	0.254539	0.128925	0.0414306	0.391939	0.638971	0.614096	0.504231	0.309156	0.384842	0.00404232	0.215643	0.67999	0.909427	0.538061	0.603065	0.67399	0.853291	0.85953	0.651343	0.44659	0.552429	0.424112	0.238697	0.651438	0.766994	0.195248	0.315393	0.965296	1.00066	0.397015	0.19076	0.348323	0.414538	0.413591	0.657756	0.737514	0.512746	0.337929	0.493185	0.176018	0.0949393	0.40591	0.499565	0.314018	0.317777	0.443048	0.603592
26.7305	13.1135	0.115371	0.362487	0.09515	0.389153	0.641805	0.657615	0.68175	0.809625	0.51094	0.388456	0.64804	0.547445	0.309937	0.176515	0.341951	0.168442	0.494901	0.767206	0.37836	0.426453	0.508018	0.312995	0.137862	0.470438	0.363789	0.3759	0.294838	0.282269	0.126784	0.183769	0.421886	0.544677	0.344588	0.153181	0.149518	0.449763	0.49095	0.551359	0.583727	0.976993	1.03846	0.65436	0.388465	0.447727	0.215058	0.138668	0.117256	0.635007
48.5485	24.0337	0.545765	0.279038	0.0905129	0.33945	0.975564	0.792676	0.603121	0.958373	0.581033	0.443707	0.497342	0.574523	0.170669	0.324171	0.228514	0.987294	1.56655	0.976013	0.296637	0.260783	0.161127	0.303425	0.638411	0.70779	0.620338	1.05055	0.849272	0.724636	0.486033	0.381752	0.816096	0.77033	0.544508	0.968088	1.05684	0.962809	0.647443	0.235275	0.426858	0.64543	0.501614	0.752247	0.601728	0.561099	0.767911	1.07133	0.729542	0.589532
23.5548	11.5323	0.433925	0.0933864	0.198854	0.093227	0.0354082	0.0481285	0.20356	0.263816	0.0329138	0.193105	0.118856	0.476769	0.465108	0.165905	0.123413	0.0928569	0.163777	0.266154	0.343263	0.329453	0.245347	0.113999	0.281637	0.384893	0.256412	0.0544898	0.325437	0.396417	0.276026	0.106129	0.224058	0.214171	0.09646	0.22052	0.216508	0.111835	0.128926	0.126337	0.198455	0.177952	0.3815	0.317335	0.256606	0.28001	0.13085	0.150671	0.225542	0.287771
25.8219	12.8121	0.480825	0.517086	0.527436	0.226246	0.567102	0.581267	0.247581	0.14331	0.138433	0.315765	0.420459	0.196523	0.258505	0.581512	0.571672	0.195436	0.304095	0.376251	0.254445	0.295238	0.492485	0.370477	1.16947	0.659338	0.250511	0.317159	0.308965	0.272996	0.353072	0.0750849	0.0894185	0.274914	0.471059	0.237983	0.298296	0.409055	0.475834	0.221419	0.33085	0.329965	0.343482	0.361601	0.277017	0.237089	0.223684	0.221919	0.397917	0.432247
36.1962	17.8327	0.538392	0.353673	0.203457	0.574993	0.655181	0.371804	0.0733535	0.700085	0.954228	0.522715	0.10906	0.130396	0.126499	0.153272	0.152015	0.674327	0.620901	0.490161	0.526903	0.439972	0.642777	0.419729	0.134597	0.373968	0.530546	0.289726	0.259246	0.443545	0.498814	0.512116	0.090211	0.186948	0.442265	0.350342	0.337274	0.315988	0.204872	0.215758	0.110521	0.0652777	0.294666	0.553509	0.404208	0.182295	0.260665	0.385613	0.362237	0.291145
109.545	56.034	1.8485	0.937979	1.08703	1.54228	1.15214	0.475645	0.190408	0.543671	1.00747	0.815462	0.562785	0.695013	0.395487	1.07035	1.20649	0.517748	1.81842	1.74988	0.285298	1.11865	1.3919	1.17248	0.452416	0.378875	1.03867	0.991354	0.539635	0.554618	0.529506	0.185504	0.792925	0.350154	0.887384	1.10101	0.366855	0.887873	1.06358	0.807909	1.26965	2.01471	1.92001	1.18588	0.265158	0.493947	1.16151	0.568721	0.769044	0.0881937
23.9427	11.9948	0.227613	0.318594	0.603157	0.55545	0.198409	0.0924952	0.350093	0.683498	0.582261	0.769375	0.865404	0.18416	0.262547	0.394101	0.70388	0.879484	1.07154	0.599486	0.301552	0.420085	0.365595	0.0604099	0.0629279	0.491681	0.523048	0.612113	0.107977	0.333214	0.203352	0.213723	0.0849067	0.205214	0.179897	0.0263432	0.229584	0.175334	0.680486	0.640477	0.335972	0.171679	0.196921	0.303857	0.181421	0.515673	0.585328	0.299558	0.211167	0.265968
20.8402	10.0177	0.538037	0.177142	0.55256	0.207505	0.17647	0.215871	0.277987	0.189533	0.111126	0.24122	0.190876	0.0444855	0.148993	0.20476	0.045718	0.0469023	0.370052	0.546576	0.20443	0.108689	0.182788	0.438151	0.466671	0.393737	0.455429	0.257557	0.393885	0.410517	0.1832	0.235885	0.162755	0.166781	0.221701	0.0723758	0.0977884	0.178038	0.236695	0.157537	0.409512	0.311383	0.261042	0.309241	0.0942188	0.336676	0.144219	0.253353	0.263822	0.38953
30.2148	15.1323	0.686437	0.254725	0.44768	0.259744	0.0971464	0.345768	0.0382487	0.378907	0.243799	0.314186	0.0666721	0.271272	0.316167	0.616884	0.761183	1.04518	1.19905	0.357214	0.659292	0.835065	0.525897	0.346606	0.615518	0.822103	1.05207	0.695274	0.263317	0.235983	0.10499	0.453941	0.580807	0.585684	0.977125	0.748218	0.203287	0.450429	0.600503	0.690153	0.749015	0.197239	0.381154	0.444026	0.190723	0.017715	0.438905	0.440587	0.295418	0.270648
40.1282	19.3728	1.04474	0.341541	1.08375	0.600407	0.275183	0.732946	0.726505	0.323985	0.138757	0.693907	1.26664	0.818395	0.275445	0.836519	1.05988	0.90278	1.25038	0.955686	1.01479	1.3453	0.833039	0.618573	0.560944	0.679985	0.740277	0.736547	0.387199	0.715974	0.307239	0.363342	0.929426	0.758854	0.192779	0.36015	0.352757	0.567873	0.462997	0.183314	0.166242	0.857748	0.737517	0.686292	0.552495	0.939527	1.0362	0.692839	0.179422	0.164049
24.7086	12.1312	0.756975	0.390421	0.24219	0.0668607	0.204232	0.178624	0.230382	0.0318633	0.241759	0.398948	0.272628	0.197814	0.375522	0.426749	0.584654	0.265713	0.395911	0.475435	0.466175	0.306217	0.342623	0.225937	0.261453	0.236669	0.233191	0.536648	0.365832	0.194828	0.188237	0.359457	0.531683	0.373575	0.344556	0.554542	0.435804	0.265833	0.246262	0.347414	0.212506	0.288581	0.348485	0.0813938	0.165088	0.332129	0.206333	0.38466	0.428329	0.217412
41.8879	20.603	0.289986	0.708739	1.65693	1.52251	0.218817	0.693163	0.66049	0.299639	0.334598	0.858219	0.659316	0.1907	0.444677	0.171711	0.390347	0.824342	1.09332	1.03596	0.157929	0.45559	0.398062	0.274665	0.363706	0.523966	0.709044	0.322894	0.308046	0.441358	0.300175	0.581468	0.369157	0.140176	0.284291	0.647295	0.90905	0.676726	0.341153	0.27098	0.45667	0.544998	0.919535	0.896339	0.642092	0.645352	0.660663	0.732882	0.774005	0.841552
46.2117	23.4321	0.582748	0.494872	0.908209	0.978613	0.519918	0.546947	0.711841	0.239896	0.0337561	0.130318	0.0731336	0.238389	0.583191	0.516473	0.148109	0.971403	2.03372	1.72859	0.619804	0.556265	0.42266	0.283862	0.255833	0.622959	0.403615	0.498894	0.766632	0.475063	0.272322	0.670105	0.537567	0.532672	0.655793	1.148	1.14602	0.0898186	0.567919	0.339145	0.570262	0.70691	0.399531	0.366818	0.288372	0.150537	0.494966	0.466715	0.312796	0.93537
20.1622	9.91388	0.458881	0.200161	0.10284	0.146458	0.354083	0.335055	0.195726	0.231546	0.227018	0.0760353	0.257025	0.377301	0.405859	0.502404	0.859945	0.698438	0.859609	0.401385	0.316866	0.206817	0.260502	0.107755	0.337649	0.448616	0.194667	0.221992	0.268263	0.317177	0.380269	0.300982	0.442513	0.571956	0.41906	0.86622	0.778188	0.333675	0.0888649	0.293323	0.154281	0.154128	0.413379	0.520982	0.380197	0.302626	0.300852	0.349418	0.698691	0.496886
25.0222	12.3837	0.275705	0.122034	0.315412	0.542037	0.314085	0.379343	0.439637	0.261792	0.158877	0.0627584	0.0818478	0.442495	0.548403	0.276266	0.337252	0.108284	0.31256	0.180315	0.188098	0.123722	0.257564	0.237069	0.103376	0.311534	0.228733	0.215142	0.271771	0.715154	0.385334	0.0514347	0.237216	0.477843	0.713757	0.838667	0.581478	0.608207	0.238697	0.215139	0.474139	0.654587	0.343932	0.155911	0.391256	0.400304	0.640398	0.215689	0.425139	0.343712
11.9849	5.77237	0.480039	0.42124	0.243872	0.16296	0.180951	0.241613	0.227902	0.285498	0.460864	0.247643	0.133709	0.190684	0.224347	0.303708	0.0027166	0.249186	0.41684	0.396774	0.183591	0.444509	0.326731	0.221671	0.161443	0.265681	0.427131	0.281582	0.0500417	0.175279	0.043307	0.227996	0.168211	0.099274	0.255344	0.123847	0.360662	0.553523	0.33897	0.111414	0.237707	0.31136	0.133333	0.161934	0.162952	0.104931	0.208816	0.256423	0.303383	0.423346
38.7089	19.278	0.134278	0.497576	0.33542	0.198247	0.170034	0.466726	0.395883	0.313718	0.584208	0.305762	0.429012	0.478883	0.250725	0.138873	0.440136	0.271668	0.268805	0.539402	0.0574903	0.457691	0.572474	0.38029	0.464392	0.114134	0.387764	0.218086	0.385618	0.310511	0.232526	0.254139	0.504964	0.861533	0.411035	0.0464475	0.389762	0.550504	0.482275	0.309778	0.29041	0.281099	0.448374	0.283654	0.417915	0.555339	0.236819	0.384472	0.316945	0.215258
30.9417	15.6003	0.277977	0.448925	0.286366	0.152205	0.209848	0.287779	0.249123	0.129575	0.0959744	0.0917292	0.371887	0.347342	0.1896	0.713972	0.746673	0.292845	0.235259	0.473192	0.204836	0.218995	0.165454	0.261963	0.362253	0.391262	0.167425	0.198103	0.351526	0.49383	0.0936947	0.208314	0.242215	0.293843	0.327112	0.167126	0.167757	0.333108	0.250443	0.129123	0.0783699	0.197048	0.358876	0.121102	0.0811298	0.246593	0.269179	0.141253	0.431901	0.78003
25.4047	12.9583	0.384387	0.500615	0.631524	0.252915	0.353821	0.252145	0.342435	0.532066	0.488336	0.0753141	0.214387	0.328644	0.509818	0.418617	0.303652	0.162213	0.418967	0.530778	0.328426	0.803162	0.466116	0.0770722	0.235222	0.521812	0.394694	0.069641	0.293281	0.198959	0.758414	0.619947	0.0820188	0.319844	0.263162	0.382612	0.5762	0.072321	0.364663	0.580744	0.474557	0.307107	0.636466	0.484801	0.117326	0.393769	0.563783	0.595832	0.53894	0.501816
60.199	29.7468	0.0902479	0.668686	0.313478	0.596882	0.519373	0.335076	0.278433	0.32498	0.422969	0.377497	0.0637621	0.020336	0.164698	0.402282	0.553496	0.266414	0.595579	0.620525	0.25071	0.428975	1.02715	1.00599	0.476888	0.535334	0.396748	0.13268	0.408188	0.283487	0.290304	0.488176	0.19003	0.286296	0.527591	0.200488	0.217964	0.447424	0.707307	0.940282	0.943858	0.504717	0.64859	0.459857	0.313933	0.669047	0.577358	0.482786	0.506972	0.202259
49.0138	24.8651	1.04927	0.653214	0.124058	0.400747	0.20942	0.528236	0.384385	0.287723	1.10758	1.33328	0.893886	0.578746	0.569569	0.556708	0.978603	0.488454	1.30203	1.25959	0.825803	0.608562	0.22765	0.164542	0.641775	1.35557	1.37694	0.815252	0.0980557	0.809962	0.85471	1.04407	2.13732	1.87617	1.18625	0.981811	0.850283	0.619626	0.346605	0.262983	0.149128	0.628402	0.783114	0.41428	0.786833	1.12424	0.731826	1.04831	1.32593	0.474191
20.7029	10.5221	0.219789	0.490051	0.255868	0.368937	0.443755	0.15489	0.238903	0.309814	0.565063	0.587669	0.227288	0.227623	0.190298	0.470804	0.446337	0.218391	0.704738	0.975402	0.959425	0.0476561	0.362842	0.495278	0.627092	0.481087	0.267834	0.0389256	0.161312	0.43786	0.252662	0.682632	1.15875	0.880137	0.722672	0.367265	0.185756	0.454168	0.322499	0.24738	0.223593	0.0271045	0.120706	0.236034	0.464698	0.385103	0.732041	0.941727	0.83539	0.388622
39.9482	19.8046	0.457047	0.0798472	0.271243	0.241057	0.435	0.368872	0.0966355	0.288292	0.259438	0.487907	0.420314	0.139706	0.485385	0.615378	0.326586	0.618755	1.53258	1.10081	0.321129	0.412085	0.232429	0.46908	0.47727	0.394718	0.443273	0.416432	0.216259	0.334809	0.411905	0.382334	0.241087	0.303678	0.13042	0.131806	0.14829	0.161966	0.362792	0.349956	0.111716	0.393353	0.479048	0.224035	0.0525615	0.358164	0.73274	0.483914	0.338281	0.439376
27.3993	13.7901	0.316461	0.360034	0.492411	0.444276	0.334637	0.0302415	0.237451	0.453814	0.584046	0.721	0.693877	0.507465	0.288701	0.123395	0.292325	0.658085	0.485844	0.123975	0.299722	0.254833	0.469137	0.356698	0.288316	0.187053	0.211412	0.19859	0.288959	0.413519	0.642045	0.644758	0.504247	0.453483	0.669184	0.788672	0.654185	0.483959	0.700867	0.366061	0.187174	0.155036	0.0797821	0.108953	0.139878	0.13208	0.211807	0.342158	0.440139	0.215829
45.6396	22.5431	0.880647	0.923355	0.0845207	0.655896	0.460465	0.217762	0.706586	0.30956	0.314288	0.411077	0.233358	0.329791	0.47136	0.282834	0.177472	0.528105	0.860539	0.83999	0.476329	0.186683	0.194424	0.73904	0.846569	0.251541	0.340625	0.583781	0.610118	0.576134	0.629001	0.789082	0.460486	0.324753	0.46255	0.490435	0.16102	0.28565	0.477449	0.737932	0.60803	0.669653	1.14552	0.656778	0.79406	0.404969	0.129116	0.183797	0.52652	0.49358
40.1017	18.8733	1.37863	0.0808331	0.844693	0.385062	0.229991	0.310679	0.409512	0.470693	0.69804	1.1613	0.774249	0.35245	0.244114	0.351492	0.203186	0.372393	0.578485	0.644779	0.797962	0.481819	0.398957	0.518135	0.21313	0.688867	0.68121	0.299332	0.12953	0.144154	0.166248	0.342091	0.538479	0.504775	0.120619	0.316635	0.267007	0.687159	0.817878	0.265617	0.292269	0.215164	0.26546	0.548499	0.453772	0.403227	0.348407	0.477568	0.29473	0.328599
25.6332	12.8712	0.388729	0.121213	0.184434	0.298577	0.309858	0.457037	0.144253	0.408071	0.535974	0.287873	0.48098	0.456785	0.949712	0.721398	0.433537	0.67745	0.498829	0.227116	0.0925427	0.542802	0.647404	0.342608	0.329634	0.261423	0.378371	0.528974	0.320743	0.425415	0.691906	0.392729	0.155083	0.0773613	0.258551	0.109311	0.227204	0.102232	0.196566	0.41923	0.770498	0.664153	0.342581	0.316388	0.284281	0.52655	0.583076	0.358715	0.402248	0.854701
37.524	18.5645	0.276206	0.281937	0.443301	0.46935	0.405004	0.326291	0.764247	0.440822	0.285063	0.376017	0.487505	0.403222	1.07936	0.568716	0.330314	0.22948	0.411635	0.504873	0.529247	0.467158	0.0132071	0.284138	0.255735	0.221386	0.388176	0.640315	0.670246	0.425163	0.064005	0.281067	0.339402	0.173159	0.540333	0.519562	0.298651	0.61941	0.645698	0.363699	0.444976	0.492291	0.576099	0.484802	0.512006	0.862283	0.325156	0.243903	0.10331	0.349261
12.0187	5.77676	0.0913511	0.297275	0.251579	0.121518	0.262655	0.116922	0.15166	0.437427	0.370424	0.391788	0.491977	0.468911	0.455425	0.31482	0.25191	0.495312	0.478565	0.508844	0.354591	0.213868	0.31203	0.18976	0.0472814	0.290725	0.387105	0.165642	0.0133603	0.169067	0.349966	0.262829	0.213048	0.296341	0.439845	0.20965	0.0920382	0.255785	0.092493	0.283883	0.204711	0.153973	0.180557	0.223145	0.217994	0.340593	0.247585	0.119694	0.221584	0.0928856
37.2481	18.1689	0.672215	0.226707	0.406627	0.396175	0.229492	0.240155	0.0999838	0.0572447	0.290035	0.467685	0.379836	0.244659	0.128254	0.170574	0.425426	0.482201	0.254481	0.451299	0.160772	0.554557	0.721336	0.567266	0.235393	0.176712	0.205774	0.0117023	0.176197	0.552065	0.809502	0.201522	0.257042	0.0813388	0.0788199	0.0645569	0.22657	0.454533	0.586546	0.705092	0.429893	0.56269	0.653714	0.322201	0.51838	0.86706	0.469681	0.495812	0.726402	0.197081
22.937	11.6447	0.446637	0.205492	0.129419	0.0975389	0.11861	0.451682	0.652279	0.35447	0.153088	0.345333	0.324262	0.159979	0.329282	0.16193	0.186624	0.338053	0.444562	0.195341	0.266059	0.110917	0.0413332	0.108895	0.366892	0.219694	0.235689	0.365489	0.407993	0.371651	0.346987	0.250555	0.17215	0.166403	0.149301	0.0906304	0.123651	0.190918	0.216401	0.483868	0.440109	0.201444	0.408781	0.466756	0.555961	0.532449	0.355401	0.245994	0.229007	0.293001
55.9547	27.9681	0.426029	0.230126	0.241362	0.28126	0.0414416	0.174456	0.153035	0.146341	0.119754	0.136317	0.139955	0.287802	0.176609	0.0679582	0.322558	0.363304	0.560961	0.431692	0.15862	0.121524	0.319784	0.295489	0.12273	0.136151	0.350405	0.387904	0.27445	0.238206	0.12691	0.192122	0.252625	0.106649	0.0620329	0.232001	0.232798	0.118749	0.132129	0.376727	0.217308	0.297998	0.203917	0.216234	0.263979	0.319712	0.315057	0.121515	0.14336	0.193677
41.1394	20.3497	0.0664171	0.226193	0.26435	0.130727	0.12829	0.118585	0.182501	0.193045	0.17978	0.112158	0.157937	0.186679	0.143146	0.229468	0.356668	0.314885	0.29404	0.340116	0.3662	0.26412	0.133838	0.082988	0.200273	0.234584	0.293555	0.0658275	0.152827	0.151848	0.239283	0.230534	0.326086	0.320362	0.312977	0.154422	0.39319	0.281641	0.298813	0.121153	0.241602	0.357653	0.465931	0.488104	0.503112	0.232674	0.17081	0.231445	0.193469	0.253859
21.5923	10.8559	0.482424	0.473048	0.288072	0.221338	0.0972126	0.0708761	0.204171	0.194384	0.0839122	0.482571	0.434829	0.0936537	0.146083	0.347558	0.314196	0.218903	0.300109	0.277779	0.208241	0.275327	0.348521	0.446438	0.190146	0.238153	0.274106	0.269026	0.293199	0.175887	0.0853559	0.307843	0.214454	0.0921639	0.230165	0.468653	0.516256	0.327583	0.0825843	0.204137	0.143612	0.332577	0.342873	0.416185	0.368333	0.206505	0.0757525	0.10794	0.255717	0.0995457
30.1511	14.7864	0.481593	0.265304	0.37785	0.259648	0.331304	0.521926	0.316661	0.290415	0.383805	0.32493	0.238889	0.26651	0.184257	0.373499	0.489567	0.530606	0.521547	0.274378	0.112148	0.481067	0.515361	0.0916508	0.140502	0.428167	0.219168	0.84261	0.713579	0.290236	0.409885	0.273011	0.315081	0.325053	0.530979	0.775281	0.472834	0.331148	0.277468	0.215471	0.276886	0.193043	0.489471	0.745969	0.628467	0.383615	0.335269	0.440799	0.412153	0.517783
32.7385	16.2329	0.190906	0.203026	0.195159	0.159508	0.364698	0.559647	0.350264	0.247057	0.374212	0.251777	0.191735	0.146861	0.295169	0.0602454	0.243037	0.294624	0.159284	0.425775	0.232683	0.0743482	0.254219	0.132053	0.410468	0.738427	0.544178	0.17504	0.496432	0.616178	0.688796	0.296087	0.123523	0.234246	0.111305	0.309294	0.349063	0.199166	0.468262	0.657899	0.401574	0.406001	0.49024	0.30302	0.246823	0.314777	0.367741	0.563958	0.935368	0.871649
28.8076	14.6287	0.482257	0.191845	0.199675	0.237488	0.219347	0.805199	0.83579	0.4776	0.335795	0.250678	0.427408	0.498356	0.335115	0.339606	0.56877	0.167416	0.371612	0.539791	0.374785	0.607779	0.22317	0.261315	0.233119	0.172503	0.26344	0.451888	0.457231	0.761572	0.673005	0.296918	0.0840489	0.355157	0.526798	0.352216	0.262452	0.33529	0.243392	0.263345	0.776773	0.326945	0.491431	0.51176	0.379637	0.441236	0.59823	0.604898	0.640212	0.395351
13.0165	6.23161	0.305483	0.19639	0.33746	0.411121	0.183677	0.15328	0.0304302	0.157252	0.335529	0.459286	0.335438	0.352319	0.564562	0.224376	0.148227	0.0430905	0.112941	0.237585	0.38326	0.151302	0.223233	0.190367	0.228765	0.40415	0.204593	0.251227	0.379886	0.599769	0.486422	0.168759	0.333934	0.230005	0.374446	0.2891	0.171757	0.204802	0.21207	0.446605	0.470865	0.62456	0.520335	0.148072	0.516621	0.221336	0.485927	0.296697	0.30385	0.445423
37.1825	18.9499	1.28712	1.20183	0.503502	0.470614	0.665305	0.624781	0.435001	0.25071	0.556685	0.358706	0.916554	0.774483	0.579922	0.208454	0.267401	0.398965	0.341898	0.299425	0.204395	0.693707	0.2854	0.21991	0.229469	0.459459	0.826125	0.938247	0.676758	0.594798	0.450589	0.802381	0.80573	0.543191	1.02555	0.970971	1.24379	0.849426	0.78519	0.602329	0.933265	0.972855	0.00995825	0.84239	0.451334	1.28785	0.896555	0.751502	1.28881	0.865776
15.2742	7.24817	0.633275	0.210199	0.250443	0.159023	0.268249	0.408076	0.233927	0.321612	0.514726	0.220218	0.366658	0.381198	0.288242	0.147375	0.13137	0.109809	0.161378	0.371461	0.501384	0.421588	0.228006	0.132588	0.177199	0.173383	0.118082	0.138011	0.166701	0.1485	0.210861	0.162554	0.169828	0.102835	0.130854	0.142828	0.158318	0.273613	0.0940343	0.240236	0.402798	0.246593	0.123743	0.185368	0.351092	0.299929	0.0401621	0.13591	0.444888	0.456772
20.9354	10.5894	0.456882	0.492264	0.466835	0.283242	0.148373	0.410312	0.48948	0.549479	0.576575	0.533441	0.548577	0.475973	0.691341	0.361561	0.385417	0.387079	0.119719	0.366414	0.439594	0.210173	0.249873	0.457647	0.478028	0.482171	0.623853	0.579692	0.295871	0.507172	0.189679	0.437835	0.662954	0.499207	0.62299	0.46802	0.201195	0.396487	0.308266	0.383868	0.256448	0.452735	0.856355	0.311328	0.47435	0.385377	0.291496	0.445843	0.522146	0.372204
14.9792	7.60378	0.317263	0.141104	0.112136	0.364517	0.30699	0.267542	0.219098	0.238016	0.141276	0.331278	0.4894	0.49089	0.329538	0.276187	0.387738	0.161208	0.292958	0.210976	0.471051	0.1214	0.209097	0.349699	0.432893	0.28331	0.589613	0.633592	0.558013	0.427666	0.180631	0.107027	0.0351721	0.178706	0.256143	0.164871	0.375338	0.546991	0.218966	0.874661	0.515171	0.141741	0.330161	0.29262	0.216335	0.16639	0.303497	0.280947	0.200238	0.212632
22.0942	11.0299	0.285158	0.296879	0.540572	0.435458	0.368929	0.208552	0.147296	0.450548	0.360145	0.134034	0.305426	0.423874	0.598754	0.307307	0.02871	0.307417	0.507842	0.479615	0.404224	0.0847766	0.362967	0.534166	0.448636	0.391656	0.325527	0.218802	0.244337	0.183463	0.269653	0.412493	0.485223	0.297003	0.138984	0.176415	0.219073	0.350776	0.0508944	0.225116	0.378872	0.561106	0.638501	0.619673	0.383143	0.377621	0.442167	0.489332	0.368923	0.246641
21.9472	10.8184	0.0953234	0.20308	0.112097	0.124445	0.170995	0.0794347	0.192288	0.158332	0.0833266	0.268423	0.319998	0.348236	0.589509	0.465243	0.262977	0.336526	0.439033	0.297669	0.0621772	0.0724717	0.120337	0.308343	0.347329	0.24325	0.169495	0.0623857	0.0909756	0.148834	0.105339	0.00910237	0.101351	0.324369	0.385614	0.25144	0.367718	0.0424865	0.2994	0.410674	0.382462	0.183136	0.222762	0.265065	0.298947	0.216199	0.366054	0.613939	0.478783	0.262149
39.6692	19.538	0.643533	0.566214	0.691989	0.37004	0.290272	0.539378	0.511467	0.671577	0.332674	0.222662	0.709624	0.755869	0.256309	0.128758	0.288405	0.446958	0.0458794	0.495831	0.668427	0.567627	0.601937	0.454055	0.294926	0.270084	0.140483	0.12003	0.844497	0.628595	0.216333	0.545349	0.624871	0.258907	0.457376	0.705786	0.25664	0.147043	0.321407	0.568604	0.80283	0.402492	0.623456	0.649474	0.310011	0.498671	0.614805	1.00396	0.507797	0.364156
27.0924	13.3743	0.168449	0.457574	0.459627	0.0821666	0.331034	0.1883	0.401187	0.466381	0.461138	0.517146	0.399882	0.55144	0.521341	0.346265	0.411568	0.365226	0.137478	0.245376	0.308356	0.136318	0.115657	0.362697	0.28708	0.213645	0.579792	0.645276	0.488138	0.27728	0.344806	0.336093	0.0639772	0.446307	0.508495	0.192653	0.106907	0.165096	0.197212	0.122799	0.171522	0.0459119	0.279092	0.486697	0.299001	0.0466563	0.187627	0.24187	0.214759	0.222994
27.1937	13.4906	0.248367	0.211692	0.0786386	0.137601	0.102142	0.172219	0.341347	0.352637	0.267071	0.240307	0.207824	0.231694	0.156113	0.221115	0.350614	0.354813	0.057426	0.176453	0.135734	0.368609	0.388498	0.372048	0.505553	0.472334	0.437054	0.302841	0.101883	0.155362	0.236268	0.126625	0.117236	0.328399	0.250099	0.193752	0.174676	0.0304654	0.0667573	0.0711176	0.113498	0.315649	0.408282	0.293699	0.270385	0.08728	0.179432	0.183394	0.117575	0.177381
29.4658	14.8737	0.859283	0.0312144	0.104244	0.482593	0.384309	0.284609	0.667363	0.715486	0.222381	0.557651	0.616517	0.847768	0.535005	0.562174	0.636206	0.375048	0.170529	0.157608	0.443278	0.358534	0.180379	0.360139	0.699984	0.259567	0.89889	0.938328	0.0868294	0.9108	0.911863	0.715148	0.592782	0.544537	0.509876	0.252788	0.702073	0.404964	0.559905	0.387374	0.2796	0.231308	0.28703	0.174655	0.157189	0.215784	0.299843	0.600982	0.649751	0.111305
33.8975	16.6176	0.571638	0.62309	0.46006	0.161365	0.204092	0.0869194	0.315212	0.495267	0.858156	0.595349	0.251588	0.38888	0.346803	0.361125	0.404814	1.14452	0.325764	0.522348	0.30427	0.363187	0.22256	0.227811	0.0642334	0.381728	0.461905	0.263945	0.415904	0.66599	0.46651	0.425601	0.273098	0.722043	0.773742	0.956894	0.925432	0.408343	0.40289	0.242114	0.471547	0.888868	0.891741	0.243145	0.139016	0.127493	0.230596	0.125639	0.1524	0.344359
32.6661	16.458	0.105396	0.563986	0.754217	0.62947	0.52416	1.02123	0.533186	0.223574	0.0868311	0.251955	0.321743	0.857301	0.737704	0.610615	0.468231	0.446611	1.22449	0.930428	0.893188	1.14375	0.630091	0.444332	0.692995	0.435424	0.522911	0.680844	0.822661	0.725988	0.46112	0.540785	0.389489	0.550282	0.819893	0.797422	0.489857	0.827548	0.394586	0.0618364	0.0993253	0.567632	0.600524	0.150782	0.164816	0.443772	0.627845	0.538426	0.508046	0.418446
17.7085	8.93355	0.549895	0.229679	0.235632	0.328201	0.328886	0.566909	0.363339	0.219182	0.256604	0.190567	0.0371785	0.312981	0.288081	0.294953	0.385	0.540892	0.366392	0.114382	0.258877	0.33406	0.269522	0.295161	0.219931	0.150081	0.0911889	0.133833	0.219605	0.216976	0.178813	0.282837	0.334028	0.294887	0.346658	0.277723	0.0189909	0.178218	0.0702327	0.140222	0.400996	0.302218	0.266217	0.334034	0.220869	0.130499	0.119499	0.292514	0.0599401	0.326312
21.7462	10.6829	0.535903	0.290528	0.0678923	0.443318	0.286317	0.249895	0.232144	0.419777	0.609693	0.523204	0.363032	0.241199	0.161218	0.103852	0.227241	0.240331	0.422302	0.625917	0.327633	0.0651831	0.435597	0.832838	0.896063	0.109043	1.05428	0.966942	0.370087	0.0577512	0.141978	0.351056	0.582961	0.39019	0.397317	0.161001	0.530646	0.299046	0.385989	0.182634	0.27916	0.218436	0.445368	0.502079	0.671967	0.146873	0.2414	0.409262	0.605898	0.394506
31.5349	15.794	0.111836	0.145926	0.0902281	0.425468	0.395823	0.392158	0.181953	0.260029	0.0392936	0.454099	0.527797	0.373072	0.139474	0.14801	0.0344384	0.0586351	0.34391	0.297092	0.0751949	0.108686	0.295694	0.281996	0.157123	0.315716	0.382156	0.65806	0.81887	0.544467	0.240729	0.170832	0.190048	0.165615	0.470956	0.381018	0.0522647	0.31303	0.282189	0.174349	0.472659	0.406911	0.370434	0.413627	0.200313	0.190299	0.503561	0.476457	0.477225	0.271148
50.841	25.2006	0.659234	1.07176	0.316058	0.133331	0.372476	0.292296	0.462801	0.96896	0.680531	0.379123	0.60553	0.518807	0.613207	0.229878	0.236166	0.549796	0.54892	0.237396	0.172452	0.406363	0.156506	0.661323	0.840869	0.545416	0.406268	0.320246	0.160182	0.463485	0.476069	0.247935	0.20409	0.150722	0.452446	0.719578	0.244191	0.329659	0.573875	0.260855	0.0732167	0.580534	1.02088	1.59997	1.38881	0.620278	0.62412	1.36985	0.764652	0.336673
18.4292	9.29535	0.369241	0.147036	0.171052	0.390412	0.621377	0.406087	0.359664	0.387065	0.390914	0.259399	0.536333	0.727088	0.613096	0.526404	0.196553	0.193945	0.246636	0.308444	0.589074	0.694375	0.329474	0.0959532	0.174396	0.0911632	0.177629	0.304683	0.371201	0.347988	0.425747	0.305949	0.267843	0.445378	0.496901	0.410051	0.380996	0.0749322	0.247607	0.188566	0.127471	0.208897	0.122355	0.207149	0.296202	0.089688	0.196226	0.174034	0.343279	0.386734
39.7542	19.4697	0.706672	0.125935	0.254944	0.192608	0.438616	0.45619	0.231738	0.676057	0.442205	0.483252	1.19132	1.2071	0.638202	0.393481	0.298079	0.0804162	0.576242	0.52981	0.120843	0.65619	0.602731	0.200127	0.500333	0.855252	0.527307	0.742328	0.609124	0.255678	0.310043	0.34105	0.0692913	0.107334	0.145238	0.367872	0.455246	0.194819	0.491352	0.535812	0.20596	0.193404	0.0892693	0.251447	0.594396	0.54145	0.107539	0.301088	0.436142	0.604568
14.5047	7.29348	0.0542435	0.144833	0.198794	0.307915	0.225818	0.118164	0.308087	0.30722	0.300195	0.311097	0.236063	0.27863	0.16029	0.142288	0.214311	0.318096	0.470058	0.31685	0.380332	0.369818	0.275889	0.377833	0.523399	0.328011	0.195894	0.383231	0.296276	0.39766	0.173625	0.207404	0.208808	0.151983	0.0449318	0.117485	0.380735	0.334357	0.301375	0.450723	0.333851	0.117862	0.0581163	0.163306	0.351741	0.107595	0.439555	0.520411	0.206288	0.291859
26.3555	12.8837	1.26823	0.484957	0.363855	0.379012	0.150463	0.473291	0.454648	0.405857	0.49999	0.347046	0.422588	0.601676	0.656099	0.64722	0.52417	0.385886	0.345034	0.670535	0.461887	0.116887	0.474629	0.736794	0.438213	0.332157	0.454412	0.355694	0.0341353	0.0467005	0.509415	0.549266	0.241183	0.303286	0.15376	0.274973	0.285858	0.272911	0.44605	0.492138	0.287737	0.419395	0.776999	0.881401	0.553989	0.270758	0.375957	0.145264	0.525641	0.648722
25.7317	12.8826	0.515022	0.237544	0.47209	0.737939	0.819719	0.617554	0.178631	0.288021	0.438538	0.327385	0.112668	0.172955	0.086979	0.108331	0.174453	0.431089	0.377164	0.298668	0.133458	0.265012	0.289751	0.463351	0.487892	0.49836	0.555054	0.33983	0.155985	0.313943	0.628693	0.373818	0.29813	0.134122	0.107007	0.160129	0.370211	0.474637	0.328851	0.463954	0.414375	0.200183	0.307368	0.331433	0.255075	0.492054	0.611159	0.25331	0.13725	0.422059
12.8569	6.33364	0.2681	0.276616	0.166695	0.187837	0.198653	0.220831	0.347528	0.314665	0.227827	0.260554	0.260257	0.11047	0.12727	0.127519	0.172705	0.250431	0.219819	0.304623	0.311236	0.103446	0.221358	0.330477	0.221568	0.177191	0.135217	0.0937732	0.089704	0.202585	0.101241	0.473686	0.605672	0.321846	0.280231	0.606279	0.451894	0.141442	0.220808	0.459049	0.307346	0.0771742	0.195035	0.317222	0.114528	0.138813	0.201437	0.210229	0.0481913	0.237994
18.5249	9.15481	0.184303	0.0238691	0.184661	0.399502	0.355997	0.0570469	0.178485	0.193848	0.117817	0.117462	0.155636	0.245318	0.560942	0.459808	0.0745521	0.130636	0.155765	0.144295	0.203937	0.298295	0.362958	0.495598	0.360976	0.126058	0.0832016	0.250539	0.156511	0.112851	0.229143	0.366121	0.30137	0.149056	0.294868	0.217627	0.115628	0.160794	0.208916	0.0755512	0.31255	0.253489	0.0680287	0.301159	0.363701	0.32894	0.42227	0.38304	0.159303	0.233611
18.418	9.09368	0.220745	0.51016	0.452399	0.337251	0.302707	0.344703	0.165965	0.35962	0.602795	0.64418	0.653533	0.702241	0.662964	0.424555	0.219027	0.224436	0.366661	0.523075	0.167373	0.26673	0.384269	0.347806	0.387202	0.495319	0.310335	0.354044	0.372471	0.162941	0.108836	0.253997	0.458224	0.617918	0.60712	0.419347	0.491083	0.134488	0.220898	0.167447	0.151109	0.0758848	0.477699	0.529793	0.449258	0.463551	0.344386	0.496188	0.427696	0.0675542
22.4182	11.4136	0.420344	0.215467	0.325989	0.24954	0.428454	0.385477	0.535749	0.529738	0.570563	0.584103	0.256219	0.0909752	0.167895	0.297114	0.126336	0.266789	0.242527	0.158408	0.240859	0.215625	0.276156	0.443657	0.41005	0.320134	0.328552	0.483177	0.194591	0.254819	0.341933	0.00962586	0.365127	0.296048	0.26731	0.442569	0.468936	0.240829	0.0795718	0.418881	0.934161	0.962116	0.549593	0.216246	0.296952	0.0774654	0.321544	0.135311	0.120987	0.229719
26.4055	13.251	0.155135	0.275719	0.324821	0.1925	0.469268	0.57616	0.0772104	0.277936	0.194189	0.160086	0.278207	0.185982	0.221317	0.422389	0.391945	0.177893	0.309065	0.267745	0.244297	0.275398	0.256618	0.379158	0.280561	0.376693	0.548622	0.444763	0.333179	0.375129	0.176945	0.225956	0.34156	0.433111	0.0817657	0.122474	0.10201	0.285494	0.467643	0.382158	0.252812	0.421976	0.406966	0.280538	0.102822	0.216824	0.408624	0.439533	0.324836	0.281349
[truncated: 2,543 more rows]
[truncated: 2,150 more columns]

## Sheet: Figure 4g
Fig 4 g. Area affected by scotoma. Timecourse data for individual cells used to produce average. Each row corresponds to the timecourse for one cell
[truncated: 46 more rows]
[truncated: 2,231 more columns]

[truncated: 10 more sheets: Figure 4h, Figure 4i, Figure 4j, Figure 4l, Figure 4m, Figure 4n, Figure S1a, Figure S1b, Figure S1c, Figure S1d]
